# Supplementary material for: Exportin 4 depletion leads to nuclear accumulation of a subset of circular RNAs
Source: Nat Commun. 2022 Oct 1;13:5769. doi: 10.1038/s41467-022-33356-z (PMC9526749; doi:10.1038/s41467-022-33356-z)
Supplement: Supplementary file 3 — Source Data [file 41467_2022_33356_MOESM3_ESM.zip]

Archive with 2 entries (2 files):
- Source Data Images.xlsx
- Supplementary Table 1.xlsx
