# Supplementary material for: Exportin 4 depletion leads to nuclear accumulation of a subset of circular RNAs
Source: Nat Commun. 2022 Oct 1;13:5769. doi: 10.1038/s41467-022-33356-z (PMC9526749; doi:10.1038/s41467-022-33356-z)
Supplement: Supplementary file 3 — Source Data [file 41467_2022_33356_MOESM3_ESM.zip › Source Data Images.xlsx]

## Sheet: Fig.1a
circRNA	gene	Enrichment	p_value
circMAN1A2	XPO1	0.418228	0.435645
circADARB1	XPO1	0.653143	0.993858
circYY1AP1	XPO1	0.653181	0.12361
circBAZ1B	XPO1	0.6099	0.774573
circFOXK2	XPO1	0.558831	0.357154
circFKBP8	XPO1	0.872366	0.42265
circRBA6	XPO1	0.548902	0.633801
circTUBG1	XPO1	0.406343	0.997074
circTFAP4	XPO1	0.158093	0.42265
circMAN1A2	XPO2	0.769726	0.724631
circADARB1	XPO2	0.624137	0.126843
circYY1AP1	XPO2	0.440312	0.5296
circBAZ1B	XPO2	0.6099	0.413
circFOXK2	XPO2	0.86768	0.993015
circFKBP8	XPO2	0.473504	0.42265
circRBA6	XPO2	0.617789	0.0437342
circTUBG1	XPO2	0.210713	0.760531
circTFAP4	XPO2	2.08653	0.599429
circMAN1A2	XPO3	0.452083	0.429221
circADARB1	XPO3	0.578646	0.528977
circYY1AP1	XPO3	1.309	0.00464669
circBAZ1B	XPO3	0.6099	0.259995
circFOXK2	XPO3	0.572894	0.0986482
circFKBP8	XPO3	0.684091	1
circRBA6	XPO3	0.644321	0.154424
circTUBG1	XPO3	0.331769	0.337323
circTFAP4	XPO3	0.0639254	1
circMAN1A2	XPO4	3.17276	0.0771161
circADARB1	XPO4	3.26607	0.000233439
circYY1AP1	XPO4	3.08412	0.00132235
circBAZ1B	XPO4	3.26693	0.0077608
circFOXK2	XPO4	3.25422	0.00185086
circFKBP8	XPO4	2.28548	0.183875
circRBA6	XPO4	3.263	0.539082
circTUBG1	XPO4	2.39135	0.107411
circTFAP4	XPO4	2.40799	7.36177e-08
circMAN1A2	XPO5	1.18486	0.264744
circADARB1	XPO5	0.571304	0.941031
circYY1AP1	XPO5	0.147483	0.387598
circBAZ1B	XPO5	0.6099	0.42265
circFOXK2	XPO5	0.580003	0.515442
circFKBP8	XPO5	1.82562	1
circRBA6	XPO5	0.631256	0.463688
circTUBG1	XPO5	0.746532	0.445221
circTFAP4	XPO5	1.34898	0.966121
circMAN1A2	XPO6	0.667908	0.0543499
circADARB1	XPO6	0.682566	0.42265
circYY1AP1	XPO6	0.998872	0.59656
circBAZ1B	XPO6	0.6099	0.893717
circFOXK2	XPO6	0.588206	0.301899
circFKBP8	XPO6	1.57438	0.42265
circRBA6	XPO6	0.742407	0.496725
circTUBG1	XPO6	2.49609	0.25504
circTFAP4	XPO6	0.0648743	0.765325
circMAN1A2	XPO7	0.334439	0.42265
circADARB1	XPO7	0.624137	0.236482
circYY1AP1	XPO7	0.367034	0.110148
circBAZ1B	XPO7	0.683569	1
circFOXK2	XPO7	0.578162	0.609265
circFKBP8	XPO7	0.715433	0.939359
circRBA6	XPO7	0.552323	0.147747
circTUBG1	XPO7	0.417196	0.105211
circTFAP4	XPO7	0.997451	0.42265

## Sheet: Fig.1b
circRNA	gene	log2 (Nuc/Cyto)	p_value
circPlexA	ebo	-0.0387809	0.0647325
circLaccase2	ebo	0.343748	0.0358583
circDati	ebo	0.389452	0.00698962
circUex	ebo	0.0924011	0.000208305
circDbp80 5/6	ebo	0.30577	0.122821
circDbp80 3/4	ebo	0.225965	0.0403704
circPs	ebo	0.25596	0.011812
circPan	ebo	0.0548515	0.00502882
circPlexA	emb	-0.753401	0.42151
circLaccase2	emb	0.020834	0.828105
circDati	emb	-0.195367	0.153646
circUex	emb	-0.109918	0.950776
circDbp80 5/6	emb	-0.397939	0.480868
circDbp80 3/4	emb	0.131362	0.404057
circPs	emb	0.0942925	0.670656
circPan	emb	0.176205	0.0884463
circPlexA	Arts	-1.34218	0.000718509
circLaccase2	Arts	-0.0855008	0.97978
circDati	Arts	1.39184	0.215479
circUex	Arts	-0.370359	0.863504
circDbp80 5/6	Arts	-0.0710899	0.823
circDbp80 3/4	Arts	0.326581	0.338253
circPs	Arts	0.201638	0.400605
circPan	Arts	0.413596	0.0399293
circPlexA	Tnpo	-0.719186	0.156229
circLaccase2	Tnpo	-0.309484	0.459879
circDati	Tnpo	-0.388783	0.834846
circUex	Tnpo	-0.947897	0.0294343
circDbp80 5/6	Tnpo	-0.0190158	0.860593
circDbp80 3/4	Tnpo	0.686882	0.313514
circPs	Tnpo	1.32881	0.0545296
circPan	Tnpo	0.477258	0.0889677
circPlexA	kap-α1	0.373938	0.408934
circLaccase2	kap-α1	0.920765	0.140159
circDati	kap-α1	1.22603	0.130361
circUex	kap-α1	0.500527	0.280295
circDbp80 5/6	kap-α1	0.281647	0.523475
circDbp80 3/4	kap-α1	0.728627	0.314497
circPs	kap-α1	1.25001	0.30336
circPan	kap-α1	0.86683	0.326723
circPlexA	Fs(2)ket	0.0128587	0.755599
circLaccase2	Fs(2)ket	0.125462	0.629652
circDati	Fs(2)ket	0.97869	0.208948
circUex	Fs(2)ket	0.202886	0.493517
circDbp80 5/6	Fs(2)ket	0.237149	0.457118
circDbp80 3/4	Fs(2)ket	1.01949	0.307142
circPs	Fs(2)ket	1.31343	0.0235435
circPan	Fs(2)ket	1.07286	0.201606
circPlexA	Csel	-0.0529544	0.676744
circLaccase2	Csel	0.237303	0.447424
circDati	Csel	1.01444	0.365959
circUex	Csel	0.446302	0.377475
circDbp80 5/6	Csel	0.0300579	0.644431
circDbp80 3/4	Csel	-0.157782	0.995675
circPs	Csel	0.314248	0.161738
circPan	Csel	0.232731	0.467583
circPlexA	CG8219	0.48583	0.427378
circLaccase2	CG8219	0.509969	0.259484
circDati	CG8219	1.67481	0.357347
circUex	CG8219	0.571597	0.362489
circDbp80 5/6	CG8219	0.52555	0.144607
circDbp80 3/4	CG8219	0.301203	0.368956
circPs	CG8219	0.384276	0.19699
circPan	CG8219	0.233945	0.0837833
circPlexA	Apl	1.22752	0.143331
circLaccase2	Apl	1.11516	0.120642
circDati	Apl	1.04869	0.381335
circUex	Apl	1.30044	0.035997
circDbp80 5/6	Apl	1.13958	0.00446058
circDbp80 3/4	Apl	0.73835	0.142692
circPs	Apl	-0.214276	0.760653
circPan	Apl	0.248622	0.3793
circPlexA	αkap4	1.30173	0.0134872
circLaccase2	αkap4	1.18585	0.0389227
circDati	αkap4	1.79805	0.264804
circUex	αkap4	1.2128	0.0472323
circDbp80 5/6	αkap4	0.434641	0.0613036
circDbp80 3/4	αkap4	0.5012	0.113323
circPs	αkap4	0.201642	0.194048
circPan	αkap4	0.240416	0.0187967
circPlexA	Ranbp21	2.12727	0.110139
circLaccase2	Ranbp21	1.61209	0.161159
circDati	Ranbp21	2.77914	0.152786
circUex	Ranbp21	1.93112	0.0861285
circDbp80 5/6	Ranbp21	0.332638	0.0442131
circDbp80 3/4	Ranbp21	0.0619984	0.121186
circPs	Ranbp21	0.0444369	0.124562
circPan	Ranbp21	0.507985	0.144964
circPlexA	Pen	0.2288	0.209651
circLaccase2	Pen	0.31122	0.240692
circDati	Pen	0.575231	0.101142
circUex	Pen	0.323877	0.269516
circDbp80 5/6	Pen	0.267232	0.128089
circDbp80 3/4	Pen	0.25904	0.459172
circPs	Pen	-0.110855	0.775131
circPan	Pen	0.231692	0.00149047
circPlexA	karyβ3	1.12186	0.243891
circLaccase2	karyβ3	1.83136	0.0125821
circDati	karyβ3	0.499107	0.230568
circUex	karyβ3	1.72529	0.0227209
circDbp80 5/6	karyβ3	1.63155	0.198232
circDbp80 3/4	karyβ3	1.0394	0.285415
circPs	karyβ3	-0.240903	0.40144
circPan	karyβ3	-0.164893	0.822186
circPlexA	CG13926	0.998834	0.999098
circLaccase2	CG13926	1.79551	0.312093
circDati	CG13926	2.11835	0.205119
circUex	CG13926	1.70355	0.212179
circDbp80 5/6	CG13926	1.26688	0.522284
circDbp80 3/4	CG13926	1.37578	0.375474
circPs	CG13926	1.18254	0.784533
circPan	CG13926	1.30753	0.576622
circPlexA	Kap-α3	0.490746	0.199804
circLaccase2	Kap-α3	0.820946	0.436185
circDati	Kap-α3	2.6107	0.00267984
circUex	Kap-α3	2.15674	0.0064093
circDbp80 5/6	Kap-α3	2.18973	0.0309314
circDbp80 3/4	Kap-α3	2.7027	0.00925965
circPs	Kap-α3	2.63696	0.119349
circPan	Kap-α3	2.10073	0.115385
circPlexA	Ranbp16(DmXPO4)	1.61582	0.0716574
circLaccase2	Ranbp16(DmXPO4)	1.78047	0.00161423
circDati	Ranbp16(DmXPO4)	1.57139	0.0683432
circUex	Ranbp16(DmXPO4)	1.64685	0.0239331
circDbp80 5/6	Ranbp16(DmXPO4)	1.69329	0.0278063
circDbp80 3/4	Ranbp16(DmXPO4)	2.03076	0.0339532
circPs	Ranbp16(DmXPO4)	1.24949	0.0126409
circPan	Ranbp16(DmXPO4)	1.42534	0.0261596

## Sheet: Fig. 1d
Fig. 1d	NUC	CYTO
Dbp80 5/6	0.0322632	-0.656921
Pan	-0.0935646	-0.833107
CG2201	0.40889	-0.69212
Dbp80 3/4	0.0326495	-0.782265
Ect4	-0.379699	-0.672028
CG42674	0.102866	-0.721927
Haspin	0.0730291	-0.516715
kuz	0.0336026	-0.725604
mbl	-1.84792	-0.922126
CaMKI	-0.0484556	-0.845954
Smr	-0.0529781	-1.66768
KCNQ	0.0597365	-1.14718
CG42663	0.147753	-0.642459
CG32369	-0.0849631	-0.522068
CG32398	-0.15757	-0.679098
Ps	0.0201134	-0.322568
Glu4EF	-0.0287916	-0.589208
Nipped-B	-0.102884	-0.758393
Hil	0.283315	-1.25645
mnb	-0.100777	-1.13382
ap	0.447038	-1.38615
pigs	0.73126	-0.734323
zfh1	0.738892	-1.25454
mld	0.284273	-0.923283
CG41099	0.560867	-0.742793
PIP4K	0.622182	-0.247791
bwa	0.272641	-0.399321
CG40178	0.708557	-0.291128
Pvf3	0.619183	0.0310937
nolo	0.274943	-0.248157
vn	0.564251	-0.554791
tai	0.377159	-0.151074
Pvr	0.484976	-0.196724
Spock	-0.0294568	-0.422189
ATP8B	0.434953	-0.422393
mtd	0.348226	-0.542955
foxo	0.26994	-0.338956
sxc	0.660821	-0.751592
Magi	0.13288	-0.197947
trol	0.269395	-0.126387
PlexA	0.640693	-0.723551
laccase2	0.807706	-0.607282
dati	0.270456	-0.625543
uex	0.719446	-0.445856
KTr95D	0.51013	-0.212649
bun	0.176068	-0.611591
pnt	0.594115	-0.381322
puc	0.4628	-0.283403
FER	0.369711	-0.578682
MED26	0.511886	-0.218949
luna	0.665504	-0.684549
CG11357	0.250825	-0.367447
ena	0.741443	-0.365277
CG9171	0.223721	-0.411364
Rfx	-0.487177	-1.0109
mgl	0.716845	-1.00982
Moe	0.491896	-0.557089
Pdk1	0.553785	-0.998487
unc-13	0.482572	-0.965957
conu	0.685344	-0.50944
Bsg	0.384564	-0.49311
Eip63E	0.775752	-0.591675

## Sheet: Fig.1e
circRNA	Group1	Group2	Group3	Average	P_value	rank
Spock	0.64337	1.15857	0.79655	0.866163	0.430381	1
Moe	1.00103	1.19323	0.50184	0.8987	0.648725	2
KTr95D	1.20284	0.77025	1.07787	1.01699	0.901242	3
Eip63E	1.00373	1.11513	1.07333	1.06406	0.119928	4
CG32369	1.1877	0.7546	1.28239	1.0749	0.668748	5
pigs	0.71928	1.36022	1.3614	1.14697	0.529692	6
laccase2	1.14734	1.19176	1.25295	1.19735	0.00298043	7
CG40178	1.31325	1.3966	1.11499	1.27495	0.0301584	8
vn	1.47502	1.29045	1.23832	1.3346	0.00959161	9
Pvr	1.35207	1.24864	1.42312	1.34128	0.0025294	10
Hil	1.01082	1.60623	1.5279	1.38165	0.110539	11
Pvf3	1.14695	1.27665	1.72718	1.38359	0.0945685	12
pnt	1.41842	1.43275	1.30342	1.38486	0.000712994	13
PIP4K	1.03056	1.91613	1.24962	1.39877	0.208625	14
mld	1.32888	1.24326	1.65981	1.41065	0.031877	15
ap	1.26023	1.48047	1.5064	1.4157	0.0059933	16
FER	1.37362	1.39171	1.49324	1.41952	0.000353242	17
bwa	1.06974	1.88747	1.39978	1.45233	0.129577	18
CG32398	1.92062	1.26655	1.22185	1.46967	0.106065	19
zfh1	1.55973	1.45347	1.39749	1.47023	0.000588135	20
puc	1.77686	1.42258	1.24409	1.48118	0.0371707	21
CG41099	1.40406	1.95538	1.08705	1.48216	0.130148	22
KCNQ	1.45177	1.6998	1.3616	1.50439	0.0075523	23
CG9171	1.27549	1.46533	1.81641	1.51908	0.0306142	24
Dbp80 3/4	1.19467	1.89072	1.53111	1.53883	0.0551614	25
bun	1.5653	1.85844	1.19678	1.54017	0.0477328	26
MED26	1.84133	1.41862	1.42212	1.56069	0.016188	27
ena	1.82195	1.39453	1.46726	1.56125	0.0131492	28
CG42674	1.13767	1.85954	1.75446	1.58389	0.0604801	29
CG11357	1.31317	1.64995	1.82095	1.59469	0.0163084	30
trol	1.57319	1.38453	1.84439	1.6007	0.0108146	31
foxo	1.58557	1.48131	1.73972	1.6022	0.00130947	32
Dbp80 5/6	1.65782	1.83455	1.32786	1.60674	0.0150203	33
Pdk1	1.37149	1.56714	1.88662	1.60842	0.0154428	34
sxc	1.22532	1.8383	1.8588	1.64081	0.0368112	35
unc-13	1.69158	1.73924	1.50581	1.64554	0.00082062	36
mtd	1.42994	1.91178	1.60634	1.64935	0.00992884	37
Magi	1.75316	1.33705	1.89634	1.66218	0.0168504	38
tai	1.53621	1.71312	1.8028	1.68404	0.000946794	39
Haspin	1.63069	1.80321	1.67606	1.70332	0.0001682	40
mnb	1.92711	1.83431	1.34957	1.70366	0.017107	41
Bsg	1.59901	2.1104	1.40474	1.70472	0.0286062	42
Nipped-B	1.45853	2.19504	1.55535	1.73631	0.0333242	43
luna	1.11528	1.97039	2.20705	1.76424	0.0825073	44
kuz	1.93265	1.76775	1.72912	1.80984	0.000203494	45
Smr	1.77992	1.96173	1.7421	1.82792	0.000258072	46
ATP8B	1.6089	1.79756	2.11972	1.84206	0.00484484	47
CG2201	1.90854	1.82243	1.98985	1.90694	4.75075e-05	48
CaMKI	1.8733	1.84938	2.03329	1.91866	9.11653e-05	49
Rfx	1.22584	1.53373	3.20953	1.9897	0.183607	50
Glu4EF	2.23272	2.35103	1.49256	2.02544	0.0188194	51
Ect4	1.89384	1.99537	2.4739	2.12104	0.003306	52
dati	1.45674	3.12981	1.95927	2.18194	0.075604	53
nolo	1.87957	2.69927	1.98565	2.18816	0.00990823	54
CG42663	1.84532	2.35524	2.39099	2.19718	0.00245242	55
mbl	2.61263	1.55938	2.47422	2.21541	0.0212382	56
Pan	2.00805	3.07271	1.58203	2.22093	0.0511511	57
conu	1.90187	3.32256	1.49753	2.24065	0.0884391	58
mgl	2.39315	3.16243	1.58137	2.37898	0.0391252	59
PlexA	2.80934	2.50738	2.6552	2.65731	4.50955e-05	60
uex	3.44686	2.38403	4.22643	3.35244	0.0116389	61
Ps	5.24288	6.607	3.25726	5.03571	0.0142631	62

## Sheet: Fig.2m
Nuclear signal / Total signal				Nuclear signal
circRNA	Type	Fold		circRNA	Type	Fold
circWwc1	WT	0.116874		circWwc1	WT	0.138169
circWwc1	WT	0.10342		circWwc1	WT	0.149017
circWwc1	WT	0.170311		circWwc1	WT	0.149725
circWwc1	WT	0.120555		circWwc1	WT	0.15206
circWwc1	WT	0.134782		circWwc1	WT	0.156356
circWwc1	WT	0.170427		circWwc1	WT	0.172381
circWwc1	WT	0.123629		circWwc1	WT	0.191549
circWwc1	WT	0.218538		circWwc1	WT	0.192986
circWwc1	WT	0.203219		circWwc1	WT	0.193998
circWwc1	WT	0.235293		circWwc1	WT	0.205183
circWwc1	WT	0.295409		circWwc1	WT	0.212093
circWwc1	WT	0.256714		circWwc1	WT	0.228903
circWwc1	WT	0.204357		circWwc1	WT	0.238459
circWwc1	WT	0.224204		circWwc1	WT	0.246998
circWwc1	WT	0.182744		circWwc1	WT	0.247199
circWwc1	WT	0.227037		circWwc1	WT	0.251786
circWwc1	WT	0.188148		circWwc1	WT	0.256544
circWwc1	WT	0.260996		circWwc1	WT	0.258701
circWwc1	WT	0.218959		circWwc1	WT	0.25904
circWwc1	WT	0.254591		circWwc1	WT	0.264464
circWwc1	WT	0.398454		circWwc1	WT	0.292626
circWwc1	WT	0.321178		circWwc1	WT	0.302182
circWwc1	WT	0.323843		circWwc1	WT	0.302992
circWwc1	WT	0.269971		circWwc1	WT	0.308452
circWwc1	WT	0.317233		circWwc1	WT	0.310607
circWwc1	WT	0.3542		circWwc1	WT	0.315766
circWwc1	WT	0.358463		circWwc1	WT	0.32048
circWwc1	WT	0.301237		circWwc1	WT	0.325726
circWwc1	WT	0.299022		circWwc1	WT	0.346737
circWwc1	WT	0.288637		circWwc1	WT	0.352326
circWwc1	WT	0.291836		circWwc1	WT	0.359459
circWwc1	WT	0.245032		circWwc1	WT	0.374182
circWwc1	WT	0.243014		circWwc1	WT	0.380257
circWwc1	WT	0.328558		circWwc1	WT	0.405608
circWwc1	WT	0.477191		circWwc1	WT	0.411586
circWwc1	WT	0.28725		circWwc1	WT	0.420628
circWwc1	WT	0.523445		circWwc1	WT	0.426668
circWwc1	WT	0.329891		circWwc1	WT	0.451127
circWwc1	WT	0.412073		circWwc1	WT	0.457514
circWwc1	WT	0.549252		circWwc1	WT	0.460469
circWwc1	WT	0.386013		circWwc1	WT	0.481048
circWwc1	WT	0.576111		circWwc1	WT	0.4893
circWwc1	WT	0.471011		circWwc1	WT	0.49286
circWwc1	WT	0.408886		circWwc1	WT	0.528078
circWwc1	WT	0.596786		circWwc1	WT	0.537196
circWwc1	WT	0.449588		circWwc1	WT	0.547601
circWwc1	WT	0.479801		circWwc1	WT	0.54829
circWwc1	WT	0.470402		circWwc1	WT	0.564187
circWwc1	WT	0.558647		circWwc1	WT	0.56977
circWwc1	WT	0.640883		circWwc1	WT	0.571276
circWwc1	WT	0.609934		circWwc1	WT	0.57572
circWwc1	WT	0.541743		circWwc1	WT	0.617192
circWwc1	WT	0.560925		circWwc1	WT	0.636656
circWwc1	WT	0.561087		circWwc1	WT	0.646494
circWwc1	WT	0.633141		circWwc1	WT	0.699902
circWwc1	WT	0.62974		circWwc1	WT	0.700097
circWwc1	WT	0.703734		circWwc1	WT	0.726199
circWwc1	WT	0.692808		circWwc1	WT	0.73597
circWwc1	WT	0.581678		circWwc1	WT	0.752518
circWwc1	WT	0.935756		circWwc1	WT	0.762601
circWwc1	WT	0.826562		circWwc1	WT	0.767986
circWwc1	WT	0.708853		circWwc1	WT	0.793364
circWwc1	WT	0.727384		circWwc1	WT	0.803151
circWwc1	WT	0.822607		circWwc1	WT	0.803741
circWwc1	WT	0.603824		circWwc1	WT	0.812695
circWwc1	WT	1.37515		circWwc1	WT	0.812737
circWwc1	WT	0.670361		circWwc1	WT	0.817714
circWwc1	WT	0.851482		circWwc1	WT	0.834157
circWwc1	WT	0.65085		circWwc1	WT	0.858611
circWwc1	WT	0.79557		circWwc1	WT	0.859797
circWwc1	WT	0.925284		circWwc1	WT	0.872254
circWwc1	WT	0.79382		circWwc1	WT	0.876659
circWwc1	WT	0.877244		circWwc1	WT	0.880319
circWwc1	WT	0.59664		circWwc1	WT	0.887307
circWwc1	WT	0.834556		circWwc1	WT	0.894705
circWwc1	WT	0.715331		circWwc1	WT	0.901869
circWwc1	WT	1.41145		circWwc1	WT	0.925131
circWwc1	WT	0.763001		circWwc1	WT	0.929097
circWwc1	WT	0.674238		circWwc1	WT	0.929943
circWwc1	WT	1.06711		circWwc1	WT	0.945159
circWwc1	WT	0.881499		circWwc1	WT	0.951303
circWwc1	WT	0.950224		circWwc1	WT	0.96473
circWwc1	WT	1.18375		circWwc1	WT	0.966782
circWwc1	WT	0.872549		circWwc1	WT	0.977671
circWwc1	WT	1.07387		circWwc1	WT	0.998007
circWwc1	WT	0.835446		circWwc1	WT	0.999979
circWwc1	WT	0.94752		circWwc1	WT	1.00093
circWwc1	WT	0.667372		circWwc1	WT	1.00279
circWwc1	WT	0.698026		circWwc1	WT	1.00769
circWwc1	WT	0.705161		circWwc1	WT	1.00989
circWwc1	WT	0.959796		circWwc1	WT	1.01368
circWwc1	WT	0.753903		circWwc1	WT	1.03706
circWwc1	WT	0.881861		circWwc1	WT	1.05706
circWwc1	WT	1.18649		circWwc1	WT	1.06171
circWwc1	WT	0.72456		circWwc1	WT	1.0752
circWwc1	WT	1.31233		circWwc1	WT	1.09446
circWwc1	WT	0.903119		circWwc1	WT	1.09922
circWwc1	WT	1.16467		circWwc1	WT	1.10018
circWwc1	WT	0.904273		circWwc1	WT	1.11235
circWwc1	WT	1.22426		circWwc1	WT	1.113
circWwc1	WT	1.19759		circWwc1	WT	1.11673
circWwc1	WT	0.911427		circWwc1	WT	1.15395
circWwc1	WT	0.992115		circWwc1	WT	1.17481
circWwc1	WT	0.858274		circWwc1	WT	1.1795
circWwc1	WT	1.78641		circWwc1	WT	1.20764
circWwc1	WT	1.17588		circWwc1	WT	1.23427
circWwc1	WT	1.80966		circWwc1	WT	1.23819
circWwc1	WT	1.33432		circWwc1	WT	1.24955
circWwc1	WT	1.52987		circWwc1	WT	1.25396
circWwc1	WT	1.19553		circWwc1	WT	1.25732
circWwc1	WT	1.45586		circWwc1	WT	1.25887
circWwc1	WT	1.11078		circWwc1	WT	1.27626
circWwc1	WT	2.36781		circWwc1	WT	1.31511
circWwc1	WT	1.17584		circWwc1	WT	1.32068
circWwc1	WT	1.11203		circWwc1	WT	1.33134
circWwc1	WT	1.22035		circWwc1	WT	1.3317
circWwc1	WT	1.0958		circWwc1	WT	1.38354
circWwc1	WT	1.7428		circWwc1	WT	1.40001
circWwc1	WT	1.35998		circWwc1	WT	1.40323
circWwc1	WT	1.10078		circWwc1	WT	1.43611
circWwc1	WT	1.6555		circWwc1	WT	1.45364
circWwc1	WT	1.18297		circWwc1	WT	1.46112
circWwc1	WT	1.01466		circWwc1	WT	1.4633
circWwc1	WT	1.29814		circWwc1	WT	1.49661
circWwc1	WT	1.09051		circWwc1	WT	1.53111
circWwc1	WT	3.681		circWwc1	WT	1.53428
circWwc1	WT	1.24711		circWwc1	WT	1.53925
circWwc1	WT	1.70009		circWwc1	WT	1.60138
circWwc1	WT	1.69698		circWwc1	WT	1.63492
circWwc1	WT	1.51444		circWwc1	WT	1.66634
circWwc1	WT	1.76936		circWwc1	WT	1.67551
circWwc1	WT	1.49213		circWwc1	WT	1.68117
circWwc1	WT	1.21665		circWwc1	WT	1.69344
circWwc1	WT	1.27516		circWwc1	WT	1.849
circWwc1	WT	1.65746		circWwc1	WT	1.88342
circWwc1	WT	1.54204		circWwc1	WT	1.91315
circWwc1	WT	1.61838		circWwc1	WT	1.92405
circWwc1	WT	1.30129		circWwc1	WT	1.92888
circWwc1	WT	5.35285		circWwc1	WT	2.0118
circWwc1	WT	2.52511		circWwc1	WT	2.07134
circWwc1	WT	3.30285		circWwc1	WT	2.09935
circWwc1	WT	2.83241		circWwc1	WT	2.1118
circWwc1	WT	2.0574		circWwc1	WT	2.13536
circWwc1	WT	1.76748		circWwc1	WT	2.24859
circWwc1	WT	3.05274		circWwc1	WT	2.29886
circWwc1	WT	1.81108		circWwc1	WT	2.3715
circWwc1	WT	2.0079		circWwc1	WT	2.45445
circWwc1	WT	2.45189		circWwc1	WT	2.48971
circWwc1	WT	3.41835		circWwc1	WT	2.50885
circWwc1	WT	2.55652		circWwc1	WT	2.96223
circWwc1	WT	2.75819		circWwc1	WT	3.49014
circWwc1	WT	3.77761		circWwc1	WT	3.77688
circWwc1	KO	0.921644		circWwc1	KO	0.394462
circWwc1	KO	0.452776		circWwc1	KO	0.525862
circWwc1	KO	0.469008		circWwc1	KO	0.615662
circWwc1	KO	0.527659		circWwc1	KO	0.661666
circWwc1	KO	0.591716		circWwc1	KO	0.666639
circWwc1	KO	0.519778		circWwc1	KO	0.694697
circWwc1	KO	0.553571		circWwc1	KO	0.699263
circWwc1	KO	0.86491		circWwc1	KO	0.71544
circWwc1	KO	0.604687		circWwc1	KO	0.731722
circWwc1	KO	0.509887		circWwc1	KO	0.755442
circWwc1	KO	0.611583		circWwc1	KO	0.757565
circWwc1	KO	0.644486		circWwc1	KO	0.786078
circWwc1	KO	0.477881		circWwc1	KO	0.7945
circWwc1	KO	0.492876		circWwc1	KO	0.843924
circWwc1	KO	0.806893		circWwc1	KO	0.866878
circWwc1	KO	0.72543		circWwc1	KO	0.902851
circWwc1	KO	0.732798		circWwc1	KO	0.928026
circWwc1	KO	0.934185		circWwc1	KO	0.954505
circWwc1	KO	0.773185		circWwc1	KO	0.961685
circWwc1	KO	0.913035		circWwc1	KO	0.977039
circWwc1	KO	0.70837		circWwc1	KO	1.00189
circWwc1	KO	0.923552		circWwc1	KO	1.00634
circWwc1	KO	0.806178		circWwc1	KO	1.02396
circWwc1	KO	0.704817		circWwc1	KO	1.05065
circWwc1	KO	0.975427		circWwc1	KO	1.07428
circWwc1	KO	0.832734		circWwc1	KO	1.07629
circWwc1	KO	0.759151		circWwc1	KO	1.0905
circWwc1	KO	0.819271		circWwc1	KO	1.09222
circWwc1	KO	0.781929		circWwc1	KO	1.10411
circWwc1	KO	1.11462		circWwc1	KO	1.1129
circWwc1	KO	0.557569		circWwc1	KO	1.11725
circWwc1	KO	1.28131		circWwc1	KO	1.11735
circWwc1	KO	0.722399		circWwc1	KO	1.12619
circWwc1	KO	1.15599		circWwc1	KO	1.14387
circWwc1	KO	0.8754		circWwc1	KO	1.16366
circWwc1	KO	1.25788		circWwc1	KO	1.16384
circWwc1	KO	0.994441		circWwc1	KO	1.20964
circWwc1	KO	0.835821		circWwc1	KO	1.22293
circWwc1	KO	0.76501		circWwc1	KO	1.22344
circWwc1	KO	0.818453		circWwc1	KO	1.26228
circWwc1	KO	0.983346		circWwc1	KO	1.28409
circWwc1	KO	0.813107		circWwc1	KO	1.28414
circWwc1	KO	0.611824		circWwc1	KO	1.29201
circWwc1	KO	1.43232		circWwc1	KO	1.30218
circWwc1	KO	0.814714		circWwc1	KO	1.31085
circWwc1	KO	0.73687		circWwc1	KO	1.31766
circWwc1	KO	1.3333		circWwc1	KO	1.32373
circWwc1	KO	0.77946		circWwc1	KO	1.32588
circWwc1	KO	0.912791		circWwc1	KO	1.32663
circWwc1	KO	1.40442		circWwc1	KO	1.33537
circWwc1	KO	0.757062		circWwc1	KO	1.35035
circWwc1	KO	0.770379		circWwc1	KO	1.37657
circWwc1	KO	1.15811		circWwc1	KO	1.38026
circWwc1	KO	1.45764		circWwc1	KO	1.38321
circWwc1	KO	1.22426		circWwc1	KO	1.38819
circWwc1	KO	1.17104		circWwc1	KO	1.39109
circWwc1	KO	0.862197		circWwc1	KO	1.42829
circWwc1	KO	1.19454		circWwc1	KO	1.44802
circWwc1	KO	1.15202		circWwc1	KO	1.45963
circWwc1	KO	0.940157		circWwc1	KO	1.47042
circWwc1	KO	1.21129		circWwc1	KO	1.47984
circWwc1	KO	1.22677		circWwc1	KO	1.48981
circWwc1	KO	1.09821		circWwc1	KO	1.4905
circWwc1	KO	1.59707		circWwc1	KO	1.49542
circWwc1	KO	3.00094		circWwc1	KO	1.50526
circWwc1	KO	0.91423		circWwc1	KO	1.50571
circWwc1	KO	1.21941		circWwc1	KO	1.50878
circWwc1	KO	1.32651		circWwc1	KO	1.51157
circWwc1	KO	1.25167		circWwc1	KO	1.51331
circWwc1	KO	1.05437		circWwc1	KO	1.5277
circWwc1	KO	1.98827		circWwc1	KO	1.53017
circWwc1	KO	0.951644		circWwc1	KO	1.54483
circWwc1	KO	0.79878		circWwc1	KO	1.55452
circWwc1	KO	1.23236		circWwc1	KO	1.56014
circWwc1	KO	1.11345		circWwc1	KO	1.56186
circWwc1	KO	1.42379		circWwc1	KO	1.58578
circWwc1	KO	1.27724		circWwc1	KO	1.60411
circWwc1	KO	1.10097		circWwc1	KO	1.61134
circWwc1	KO	1.74911		circWwc1	KO	1.64079
circWwc1	KO	1.77192		circWwc1	KO	1.64891
circWwc1	KO	0.925201		circWwc1	KO	1.65861
circWwc1	KO	1.31378		circWwc1	KO	1.66707
circWwc1	KO	1.13655		circWwc1	KO	1.67174
circWwc1	KO	1.41238		circWwc1	KO	1.6885
circWwc1	KO	0.930119		circWwc1	KO	1.69899
circWwc1	KO	1.84298		circWwc1	KO	1.70024
circWwc1	KO	0.99723		circWwc1	KO	1.72284
circWwc1	KO	1.3071		circWwc1	KO	1.75416
circWwc1	KO	1.37341		circWwc1	KO	1.77127
circWwc1	KO	1.50523		circWwc1	KO	1.77157
circWwc1	KO	1.71877		circWwc1	KO	1.77818
circWwc1	KO	1.45156		circWwc1	KO	1.7843
circWwc1	KO	1.88861		circWwc1	KO	1.7875
circWwc1	KO	1.49722		circWwc1	KO	1.79848
circWwc1	KO	1.57042		circWwc1	KO	1.83011
circWwc1	KO	1.34881		circWwc1	KO	1.8305
circWwc1	KO	1.31019		circWwc1	KO	1.83216
circWwc1	KO	1.18507		circWwc1	KO	1.83456
circWwc1	KO	1.43591		circWwc1	KO	1.84548
circWwc1	KO	1.20829		circWwc1	KO	1.85252
circWwc1	KO	1.01783		circWwc1	KO	1.86287
circWwc1	KO	1.37086		circWwc1	KO	1.86476
circWwc1	KO	1.4651		circWwc1	KO	1.86868
circWwc1	KO	1.24594		circWwc1	KO	1.87323
circWwc1	KO	1.57472		circWwc1	KO	1.90336
circWwc1	KO	1.17763		circWwc1	KO	1.90538
circWwc1	KO	1.20315		circWwc1	KO	1.91422
circWwc1	KO	1.45065		circWwc1	KO	1.93097
circWwc1	KO	1.63849		circWwc1	KO	1.94955
circWwc1	KO	1.64236		circWwc1	KO	1.96249
circWwc1	KO	1.55567		circWwc1	KO	1.97746
circWwc1	KO	1.14562		circWwc1	KO	1.97793
circWwc1	KO	1.49455		circWwc1	KO	1.99212
circWwc1	KO	2.84529		circWwc1	KO	1.99557
circWwc1	KO	1.32958		circWwc1	KO	1.9993
circWwc1	KO	1.57567		circWwc1	KO	2.00159
circWwc1	KO	1.37295		circWwc1	KO	2.0241
circWwc1	KO	1.78703		circWwc1	KO	2.02977
circWwc1	KO	1.3544		circWwc1	KO	2.03734
circWwc1	KO	2.31159		circWwc1	KO	2.04276
circWwc1	KO	2.76016		circWwc1	KO	2.0547
circWwc1	KO	1.54147		circWwc1	KO	2.05647
circWwc1	KO	2.25795		circWwc1	KO	2.06827
circWwc1	KO	1.86337		circWwc1	KO	2.0807
circWwc1	KO	2.14949		circWwc1	KO	2.08441
circWwc1	KO	1.34199		circWwc1	KO	2.12215
circWwc1	KO	1.2167		circWwc1	KO	2.13031
circWwc1	KO	1.97127		circWwc1	KO	2.13983
circWwc1	KO	2.09878		circWwc1	KO	2.14078
circWwc1	KO	2.16711		circWwc1	KO	2.18516
circWwc1	KO	2.29549		circWwc1	KO	2.20043
circWwc1	KO	1.7974		circWwc1	KO	2.23771
circWwc1	KO	1.61593		circWwc1	KO	2.28132
circWwc1	KO	3.56127		circWwc1	KO	2.31624
circWwc1	KO	2.42229		circWwc1	KO	2.33854
circWwc1	KO	2.7451		circWwc1	KO	2.36768
circWwc1	KO	1.67083		circWwc1	KO	2.37003
circWwc1	KO	1.85957		circWwc1	KO	2.44687
circWwc1	KO	1.87506		circWwc1	KO	2.51019
circWwc1	KO	1.95012		circWwc1	KO	2.53017
circWwc1	KO	2.61327		circWwc1	KO	2.54152
circWwc1	KO	1.85649		circWwc1	KO	2.5548
circWwc1	KO	2.63977		circWwc1	KO	2.55852
circWwc1	KO	2.42145		circWwc1	KO	2.60474
circWwc1	KO	1.41935		circWwc1	KO	2.61627
circWwc1	KO	1.77522		circWwc1	KO	2.61946
circWwc1	KO	2.07308		circWwc1	KO	2.75331
circWwc1	KO	1.61505		circWwc1	KO	2.80194
circWwc1	KO	4.24504		circWwc1	KO	3.07525
circWwc1	KO	2.70847		circWwc1	KO	3.08043
circWwc1	KO	2.77448		circWwc1	KO	3.11449
circWwc1	KO	3.26224		circWwc1	KO	4.57525
circSpecc1	WT	0.727996		circSpecc1	WT	0.299936
circSpecc1	WT	0.429781		circSpecc1	WT	0.355989
circSpecc1	WT	1.19623		circSpecc1	WT	0.400198
circSpecc1	WT	2.17873		circSpecc1	WT	0.421821
circSpecc1	WT	0.86226		circSpecc1	WT	0.423221
circSpecc1	WT	0.820964		circSpecc1	WT	0.43412
circSpecc1	WT	0.901439		circSpecc1	WT	0.435724
circSpecc1	WT	0.931527		circSpecc1	WT	0.485486
circSpecc1	WT	1.14673		circSpecc1	WT	0.519365
circSpecc1	WT	1.55342		circSpecc1	WT	0.523379
circSpecc1	WT	0.710793		circSpecc1	WT	0.530221
circSpecc1	WT	0.822021		circSpecc1	WT	0.541544
circSpecc1	WT	0.908745		circSpecc1	WT	0.595567
circSpecc1	WT	0.473769		circSpecc1	WT	0.596627
circSpecc1	WT	0.848524		circSpecc1	WT	0.599906
circSpecc1	WT	0.979424		circSpecc1	WT	0.603399
circSpecc1	WT	1.22729		circSpecc1	WT	0.613604
circSpecc1	WT	0.541491		circSpecc1	WT	0.615843
circSpecc1	WT	0.69729		circSpecc1	WT	0.61683
circSpecc1	WT	0.520906		circSpecc1	WT	0.620128
circSpecc1	WT	1.23731		circSpecc1	WT	0.651161
circSpecc1	WT	1.08324		circSpecc1	WT	0.677146
circSpecc1	WT	0.600546		circSpecc1	WT	0.710132
circSpecc1	WT	0.609015		circSpecc1	WT	0.728445
circSpecc1	WT	0.814464		circSpecc1	WT	0.732772
circSpecc1	WT	0.596647		circSpecc1	WT	0.736966
circSpecc1	WT	0.98811		circSpecc1	WT	0.750871
circSpecc1	WT	0.655041		circSpecc1	WT	0.751975
circSpecc1	WT	0.782055		circSpecc1	WT	0.78265
circSpecc1	WT	1.28975		circSpecc1	WT	0.796452
circSpecc1	WT	0.877214		circSpecc1	WT	0.800842
circSpecc1	WT	1.26851		circSpecc1	WT	0.814179
circSpecc1	WT	1.66878		circSpecc1	WT	0.815858
circSpecc1	WT	0.584544		circSpecc1	WT	0.825566
circSpecc1	WT	0.884152		circSpecc1	WT	0.865885
circSpecc1	WT	0.438012		circSpecc1	WT	0.868768
circSpecc1	WT	1.31856		circSpecc1	WT	0.87846
circSpecc1	WT	0.92712		circSpecc1	WT	0.879014
circSpecc1	WT	0.980637		circSpecc1	WT	0.88075
circSpecc1	WT	0.763791		circSpecc1	WT	0.888177
circSpecc1	WT	0.815208		circSpecc1	WT	0.891059
circSpecc1	WT	0.951789		circSpecc1	WT	0.911988
circSpecc1	WT	1.11128		circSpecc1	WT	0.939214
circSpecc1	WT	1.72348		circSpecc1	WT	0.941397
circSpecc1	WT	1.90802		circSpecc1	WT	0.948523
circSpecc1	WT	2.33073		circSpecc1	WT	0.954566
circSpecc1	WT	0.871775		circSpecc1	WT	0.956451
circSpecc1	WT	1.04453		circSpecc1	WT	0.95647
circSpecc1	WT	0.939035		circSpecc1	WT	0.959657
circSpecc1	WT	0.507025		circSpecc1	WT	0.965486
circSpecc1	WT	0.737072		circSpecc1	WT	0.976722
circSpecc1	WT	1.67691		circSpecc1	WT	0.98333
circSpecc1	WT	2.29133		circSpecc1	WT	0.986217
circSpecc1	WT	1.33788		circSpecc1	WT	0.990438
circSpecc1	WT	0.722379		circSpecc1	WT	1.02433
circSpecc1	WT	0.778223		circSpecc1	WT	1.036
circSpecc1	WT	1.8113		circSpecc1	WT	1.03784
circSpecc1	WT	0.88272		circSpecc1	WT	1.04941
circSpecc1	WT	0.934246		circSpecc1	WT	1.05969
circSpecc1	WT	0.308373		circSpecc1	WT	1.06607
circSpecc1	WT	1.00227		circSpecc1	WT	1.07616
circSpecc1	WT	0.747824		circSpecc1	WT	1.07848
circSpecc1	WT	0.633619		circSpecc1	WT	1.09061
circSpecc1	WT	0.871379		circSpecc1	WT	1.10465
circSpecc1	WT	1.2431		circSpecc1	WT	1.10744
circSpecc1	WT	0.942826		circSpecc1	WT	1.10793
circSpecc1	WT	2.84463		circSpecc1	WT	1.10958
circSpecc1	WT	2.53492		circSpecc1	WT	1.11962
circSpecc1	WT	0.427126		circSpecc1	WT	1.12107
circSpecc1	WT	0.619682		circSpecc1	WT	1.1262
circSpecc1	WT	0.958271		circSpecc1	WT	1.1289
circSpecc1	WT	0.296939		circSpecc1	WT	1.132
circSpecc1	WT	0.901629		circSpecc1	WT	1.134
circSpecc1	WT	1.15409		circSpecc1	WT	1.1426
circSpecc1	WT	1.20566		circSpecc1	WT	1.15155
circSpecc1	WT	0.700003		circSpecc1	WT	1.15709
circSpecc1	WT	0.878895		circSpecc1	WT	1.15757
circSpecc1	WT	0.421278		circSpecc1	WT	1.15787
circSpecc1	WT	0.568269		circSpecc1	WT	1.17148
circSpecc1	WT	0.779015		circSpecc1	WT	1.17272
circSpecc1	WT	0.962651		circSpecc1	WT	1.18033
circSpecc1	WT	2.05215		circSpecc1	WT	1.18318
circSpecc1	WT	0.583456		circSpecc1	WT	1.18597
circSpecc1	WT	1.47145		circSpecc1	WT	1.19586
circSpecc1	WT	0.993887		circSpecc1	WT	1.20681
circSpecc1	WT	0.91179		circSpecc1	WT	1.22266
circSpecc1	WT	1.10539		circSpecc1	WT	1.24302
circSpecc1	WT	0.792071		circSpecc1	WT	1.24492
circSpecc1	WT	1.00538		circSpecc1	WT	1.25426
circSpecc1	WT	1.89966		circSpecc1	WT	1.26801
circSpecc1	WT	0.913545		circSpecc1	WT	1.26996
circSpecc1	WT	1.14227		circSpecc1	WT	1.29825
circSpecc1	WT	0.479053		circSpecc1	WT	1.30324
circSpecc1	WT	0.975711		circSpecc1	WT	1.32614
circSpecc1	WT	1.03428		circSpecc1	WT	1.33073
circSpecc1	WT	1.02328		circSpecc1	WT	1.33098
circSpecc1	WT	1.0288		circSpecc1	WT	1.34881
circSpecc1	WT	0.472125		circSpecc1	WT	1.36601
circSpecc1	WT	1.24542		circSpecc1	WT	1.37427
circSpecc1	WT	1.18894		circSpecc1	WT	1.37704
circSpecc1	WT	0.857373		circSpecc1	WT	1.41172
circSpecc1	WT	1.71792		circSpecc1	WT	1.41246
circSpecc1	WT	0.748189		circSpecc1	WT	1.4631
circSpecc1	WT	0.505505		circSpecc1	WT	1.47267
circSpecc1	WT	0.363439		circSpecc1	WT	1.48945
circSpecc1	WT	0.826016		circSpecc1	WT	1.51115
circSpecc1	WT	1.31936		circSpecc1	WT	1.55392
circSpecc1	WT	0.323127		circSpecc1	WT	1.59569
circSpecc1	WT	1.02381		circSpecc1	WT	1.60032
circSpecc1	WT	1.15255		circSpecc1	WT	1.70578
circSpecc1	WT	0.619882		circSpecc1	WT	2.02191
circSpecc1	KO	0.0218086		circSpecc1	KO	0.0300002
circSpecc1	KO	0.430745		circSpecc1	KO	0.631216
circSpecc1	KO	0.611837		circSpecc1	KO	0.701217
circSpecc1	KO	0.557759		circSpecc1	KO	0.74853
circSpecc1	KO	0.625089		circSpecc1	KO	0.83412
circSpecc1	KO	0.645135		circSpecc1	KO	0.839605
circSpecc1	KO	0.775781		circSpecc1	KO	0.913386
circSpecc1	KO	1.09123		circSpecc1	KO	0.94061
circSpecc1	KO	0.719894		circSpecc1	KO	1.03613
circSpecc1	KO	0.913759		circSpecc1	KO	1.21119
circSpecc1	KO	0.922751		circSpecc1	KO	1.22937
circSpecc1	KO	1.45367		circSpecc1	KO	1.2428
circSpecc1	KO	0.864695		circSpecc1	KO	1.29744
circSpecc1	KO	1.05975		circSpecc1	KO	1.39321
circSpecc1	KO	1.15505		circSpecc1	KO	1.45793
circSpecc1	KO	0.692545		circSpecc1	KO	1.63379
circSpecc1	KO	1.22219		circSpecc1	KO	1.64784
circSpecc1	KO	1.25032		circSpecc1	KO	1.67868
circSpecc1	KO	1.30586		circSpecc1	KO	1.68226
circSpecc1	KO	1.21852		circSpecc1	KO	1.70031
circSpecc1	KO	1.4142		circSpecc1	KO	1.70096
circSpecc1	KO	1.26672		circSpecc1	KO	1.71639
circSpecc1	KO	1.39086		circSpecc1	KO	1.78506
circSpecc1	KO	1.24906		circSpecc1	KO	1.82162
circSpecc1	KO	1.45391		circSpecc1	KO	1.82538
circSpecc1	KO	1.52458		circSpecc1	KO	1.86189
circSpecc1	KO	1.13372		circSpecc1	KO	1.8675
circSpecc1	KO	1.72191		circSpecc1	KO	1.94074
circSpecc1	KO	1.56467		circSpecc1	KO	1.9999
circSpecc1	KO	1.66561		circSpecc1	KO	2.02576
circSpecc1	KO	1.73834		circSpecc1	KO	2.06439
circSpecc1	KO	0.636		circSpecc1	KO	2.06934
circSpecc1	KO	1.75409		circSpecc1	KO	2.06973
circSpecc1	KO	1.64141		circSpecc1	KO	2.07659
circSpecc1	KO	1.61152		circSpecc1	KO	2.07953
circSpecc1	KO	1.69905		circSpecc1	KO	2.08277
circSpecc1	KO	1.64172		circSpecc1	KO	2.09738
circSpecc1	KO	1.49965		circSpecc1	KO	2.10663
circSpecc1	KO	1.69362		circSpecc1	KO	2.12758
circSpecc1	KO	1.90451		circSpecc1	KO	2.13071
circSpecc1	KO	1.67773		circSpecc1	KO	2.16324
circSpecc1	KO	1.7851		circSpecc1	KO	2.16916
circSpecc1	KO	1.61549		circSpecc1	KO	2.17215
circSpecc1	KO	1.8127		circSpecc1	KO	2.17615
circSpecc1	KO	1.56581		circSpecc1	KO	2.17751
circSpecc1	KO	1.8007		circSpecc1	KO	2.19151
circSpecc1	KO	1.71574		circSpecc1	KO	2.21512
circSpecc1	KO	1.88302		circSpecc1	KO	2.22527
circSpecc1	KO	1.64332		circSpecc1	KO	2.23547
circSpecc1	KO	1.6969		circSpecc1	KO	2.25713
circSpecc1	KO	1.76565		circSpecc1	KO	2.25803
circSpecc1	KO	1.87464		circSpecc1	KO	2.26762
circSpecc1	KO	1.56606		circSpecc1	KO	2.28098
circSpecc1	KO	1.78075		circSpecc1	KO	2.34259
circSpecc1	KO	1.86241		circSpecc1	KO	2.36928
circSpecc1	KO	1.81344		circSpecc1	KO	2.39662
circSpecc1	KO	1.83942		circSpecc1	KO	2.39734
circSpecc1	KO	1.91237		circSpecc1	KO	2.40222
circSpecc1	KO	1.69383		circSpecc1	KO	2.42001
circSpecc1	KO	2.18628		circSpecc1	KO	2.42549
circSpecc1	KO	1.97053		circSpecc1	KO	2.43233
circSpecc1	KO	2.12446		circSpecc1	KO	2.45664
circSpecc1	KO	1.93163		circSpecc1	KO	2.46933
circSpecc1	KO	1.77162		circSpecc1	KO	2.47065
circSpecc1	KO	2.08707		circSpecc1	KO	2.475
circSpecc1	KO	1.02918		circSpecc1	KO	2.47718
circSpecc1	KO	1.74188		circSpecc1	KO	2.48752
circSpecc1	KO	0.43407		circSpecc1	KO	2.51644
circSpecc1	KO	1.97846		circSpecc1	KO	2.61371
circSpecc1	KO	1.69506		circSpecc1	KO	2.61922
circSpecc1	KO	1.26013		circSpecc1	KO	2.66174
circSpecc1	KO	2.12722		circSpecc1	KO	2.67853
circSpecc1	KO	1.95616		circSpecc1	KO	2.68052
circSpecc1	KO	2.19116		circSpecc1	KO	2.6849
circSpecc1	KO	2.05961		circSpecc1	KO	2.68896
circSpecc1	KO	2.28095		circSpecc1	KO	2.6903
circSpecc1	KO	2.09736		circSpecc1	KO	2.70585
circSpecc1	KO	0.561106		circSpecc1	KO	2.71437
circSpecc1	KO	1.97934		circSpecc1	KO	2.71494
circSpecc1	KO	2.01416		circSpecc1	KO	2.74638
circSpecc1	KO	2.28766		circSpecc1	KO	2.74763
circSpecc1	KO	2.6522		circSpecc1	KO	2.82668
circSpecc1	KO	2.27866		circSpecc1	KO	2.87635
circSpecc1	KO	1.02045		circSpecc1	KO	2.94927
circSpecc1	KO	2.52456		circSpecc1	KO	2.96706
circSpecc1	KO	2.47908		circSpecc1	KO	3.00031
circSpecc1	KO	0.733812		circSpecc1	KO	3.03871
circSpecc1	KO	0.277666		circSpecc1	KO	3.06014
circSpecc1	KO	0.450416		circSpecc1	KO	3.09329
circSpecc1	KO	2.3904		circSpecc1	KO	3.14251
circSpecc1	KO	2.13777		circSpecc1	KO	3.23945
circSpecc1	KO	2.37971		circSpecc1	KO	3.27469
circSpecc1	KO	3.2165		circSpecc1	KO	3.3002
circSpecc1	KO	2.68548		circSpecc1	KO	3.31018
circSpecc1	KO	2.63752		circSpecc1	KO	3.31124
circSpecc1	KO	2.53059		circSpecc1	KO	3.31559
circSpecc1	KO	1.40078		circSpecc1	KO	3.32
circSpecc1	KO	2.66425		circSpecc1	KO	3.40163
circSpecc1	KO	3.1182		circSpecc1	KO	3.44159
circSpecc1	KO	2.92076		circSpecc1	KO	3.51084
circSpecc1	KO	2.47391		circSpecc1	KO	3.54471
circSpecc1	KO	2.40281		circSpecc1	KO	3.58864
circSpecc1	KO	2.74888		circSpecc1	KO	3.65137
circSpecc1	KO	2.79699		circSpecc1	KO	3.65455
circSpecc1	KO	0.805053		circSpecc1	KO	3.69465
circSpecc1	KO	3.63699		circSpecc1	KO	3.72535
circSpecc1	KO	3.27744		circSpecc1	KO	3.87334
circSpecc1	KO	3.20138		circSpecc1	KO	3.9133
circSpecc1	KO	0.865315		circSpecc1	KO	3.93322
circSpecc1	KO	3.05479		circSpecc1	KO	3.98014
circSpecc1	KO	3.5153		circSpecc1	KO	4.08164
circSpecc1	KO	2.74156		circSpecc1	KO	4.08592
circSpecc1	KO	1.10527		circSpecc1	KO	4.19149
circSpecc1	KO	3.01975		circSpecc1	KO	4.20921
circSpecc1	KO	3.41529		circSpecc1	KO	4.20976
circSpecc1	KO	3.19608		circSpecc1	KO	4.21505
circSpecc1	KO	3.14454		circSpecc1	KO	4.2732
circSpecc1	KO	3.12609		circSpecc1	KO	4.53241
circSpecc1	KO	3.31192		circSpecc1	KO	4.54943
circSpecc1	KO	3.43636		circSpecc1	KO	4.73952
circNfix	WT	0.165261		circNfix	WT	0.28166
circNfix	WT	0.258354		circNfix	WT	0.284698
circNfix	WT	0.340458		circNfix	WT	0.291019
circNfix	WT	0.31233		circNfix	WT	0.336327
circNfix	WT	0.263002		circNfix	WT	0.349686
circNfix	WT	0.181702		circNfix	WT	0.349955
circNfix	WT	0.222432		circNfix	WT	0.356334
circNfix	WT	0.389552		circNfix	WT	0.376463
circNfix	WT	0.22845		circNfix	WT	0.391148
circNfix	WT	0.450104		circNfix	WT	0.434396
circNfix	WT	0.506319		circNfix	WT	0.447193
circNfix	WT	0.388278		circNfix	WT	0.455803
circNfix	WT	0.245019		circNfix	WT	0.456179
circNfix	WT	0.56216		circNfix	WT	0.467008
circNfix	WT	0.339976		circNfix	WT	0.469221
circNfix	WT	0.487759		circNfix	WT	0.476537
circNfix	WT	0.354011		circNfix	WT	0.476683
circNfix	WT	0.3883		circNfix	WT	0.482792
circNfix	WT	0.733816		circNfix	WT	0.504946
circNfix	WT	0.313009		circNfix	WT	0.5094
circNfix	WT	0.316975		circNfix	WT	0.545655
circNfix	WT	1.36462		circNfix	WT	0.552102
circNfix	WT	0.483091		circNfix	WT	0.570149
circNfix	WT	0.374827		circNfix	WT	0.577643
circNfix	WT	0.413805		circNfix	WT	0.578305
circNfix	WT	0.477312		circNfix	WT	0.578355
circNfix	WT	0.463726		circNfix	WT	0.58868
circNfix	WT	0.406768		circNfix	WT	0.588717
circNfix	WT	0.360324		circNfix	WT	0.591277
circNfix	WT	0.655713		circNfix	WT	0.595008
circNfix	WT	0.315943		circNfix	WT	0.598592
circNfix	WT	0.456851		circNfix	WT	0.600365
circNfix	WT	0.669036		circNfix	WT	0.606518
circNfix	WT	0.476316		circNfix	WT	0.609931
circNfix	WT	0.375414		circNfix	WT	0.614413
circNfix	WT	0.365188		circNfix	WT	0.615203
circNfix	WT	0.613986		circNfix	WT	0.619325
circNfix	WT	0.623802		circNfix	WT	0.622152
circNfix	WT	0.431144		circNfix	WT	0.625552
circNfix	WT	0.686298		circNfix	WT	0.630958
circNfix	WT	0.507025		circNfix	WT	0.636767
circNfix	WT	0.328857		circNfix	WT	0.638731
circNfix	WT	0.651764		circNfix	WT	0.6428
circNfix	WT	0.466902		circNfix	WT	0.658069
circNfix	WT	4.18439		circNfix	WT	0.659229
circNfix	WT	0.607459		circNfix	WT	0.66271
circNfix	WT	1.36153		circNfix	WT	0.663926
circNfix	WT	0.551484		circNfix	WT	0.666772
circNfix	WT	0.768398		circNfix	WT	0.673279
circNfix	WT	0.632613		circNfix	WT	0.68813
circNfix	WT	0.514465		circNfix	WT	0.690175
circNfix	WT	0.597532		circNfix	WT	0.692333
circNfix	WT	0.949098		circNfix	WT	0.705704
circNfix	WT	0.413644		circNfix	WT	0.723803
circNfix	WT	1.11847		circNfix	WT	0.725058
circNfix	WT	0.60467		circNfix	WT	0.730924
circNfix	WT	0.368769		circNfix	WT	0.741727
circNfix	WT	0.588499		circNfix	WT	0.742977
circNfix	WT	0.660974		circNfix	WT	0.747552
circNfix	WT	0.771887		circNfix	WT	0.749906
circNfix	WT	0.798476		circNfix	WT	0.755231
circNfix	WT	0.912048		circNfix	WT	0.760276
circNfix	WT	0.470683		circNfix	WT	0.764588
circNfix	WT	0.563856		circNfix	WT	0.773126
circNfix	WT	1.01235		circNfix	WT	0.779634
circNfix	WT	0.419684		circNfix	WT	0.780383
circNfix	WT	0.776372		circNfix	WT	0.802315
circNfix	WT	1.98519		circNfix	WT	0.805826
circNfix	WT	0.678959		circNfix	WT	0.811634
circNfix	WT	1.07154		circNfix	WT	0.824934
circNfix	WT	0.530877		circNfix	WT	0.830178
circNfix	WT	0.857518		circNfix	WT	0.833129
circNfix	WT	5.76195		circNfix	WT	0.83404
circNfix	WT	0.89218		circNfix	WT	0.836506
circNfix	WT	0.632052		circNfix	WT	0.848021
circNfix	WT	0.569465		circNfix	WT	0.8539
circNfix	WT	0.428302		circNfix	WT	0.907579
circNfix	WT	0.691825		circNfix	WT	0.928143
circNfix	WT	1.15664		circNfix	WT	0.94593
circNfix	WT	0.469948		circNfix	WT	0.948447
circNfix	WT	0.719022		circNfix	WT	0.97091
circNfix	WT	0.593933		circNfix	WT	0.981123
circNfix	WT	0.525258		circNfix	WT	1.01036
circNfix	WT	1.14981		circNfix	WT	1.03332
circNfix	WT	0.728412		circNfix	WT	1.09094
circNfix	WT	1.6735		circNfix	WT	1.11204
circNfix	WT	0.885879		circNfix	WT	1.16814
circNfix	WT	2.37241		circNfix	WT	1.18729
circNfix	WT	0.854023		circNfix	WT	1.19094
circNfix	WT	1.3307		circNfix	WT	1.20636
circNfix	WT	0.846689		circNfix	WT	1.32211
circNfix	WT	0.97442		circNfix	WT	1.32236
circNfix	WT	1.9844		circNfix	WT	1.32998
circNfix	WT	0.840485		circNfix	WT	1.37963
circNfix	WT	1.56319		circNfix	WT	1.41567
circNfix	WT	0.980253		circNfix	WT	1.41568
circNfix	WT	1.37477		circNfix	WT	1.43172
circNfix	WT	0.86465		circNfix	WT	1.44787
circNfix	WT	0.973681		circNfix	WT	1.45679
circNfix	WT	1.10669		circNfix	WT	1.45747
circNfix	WT	1.378		circNfix	WT	1.54
circNfix	WT	2.25847		circNfix	WT	1.5529
circNfix	WT	1.16747		circNfix	WT	1.63605
circNfix	WT	0.805561		circNfix	WT	1.64975
circNfix	WT	1.46763		circNfix	WT	1.65808
circNfix	WT	1.62896		circNfix	WT	1.72884
circNfix	WT	1.71134		circNfix	WT	1.76561
circNfix	WT	2.25196		circNfix	WT	1.80978
circNfix	WT	1.6933		circNfix	WT	1.85689
circNfix	WT	1.62267		circNfix	WT	1.86219
circNfix	WT	0.846965		circNfix	WT	1.87177
circNfix	WT	1.6249		circNfix	WT	1.94311
circNfix	WT	1.21853		circNfix	WT	1.97129
circNfix	WT	1.0042		circNfix	WT	2.0664
circNfix	WT	2.28342		circNfix	WT	2.21308
circNfix	WT	1.71456		circNfix	WT	2.29111
circNfix	WT	1.11229		circNfix	WT	2.30664
circNfix	WT	2.15453		circNfix	WT	2.53668
circNfix	WT	3.21402		circNfix	WT	2.71912
circNfix	WT	4.81547		circNfix	WT	2.98767
circNfix	WT	1.63064		circNfix	WT	3.00488
circNfix	WT	7.26318		circNfix	WT	3.52314
circNfix	KO	1.29578		circNfix	KO	0.380745
circNfix	KO	0.303444		circNfix	KO	0.430509
circNfix	KO	0.510482		circNfix	KO	0.485086
circNfix	KO	0.543097		circNfix	KO	0.50286
circNfix	KO	0.997803		circNfix	KO	0.515427
circNfix	KO	0.821055		circNfix	KO	0.532692
circNfix	KO	0.422761		circNfix	KO	0.545649
circNfix	KO	0.654108		circNfix	KO	0.545649
circNfix	KO	0.810156		circNfix	KO	0.548865
circNfix	KO	0.994156		circNfix	KO	0.572561
circNfix	KO	0.636677		circNfix	KO	0.580804
circNfix	KO	1.0427		circNfix	KO	0.580804
circNfix	KO	0.568228		circNfix	KO	0.581047
circNfix	KO	0.614126		circNfix	KO	0.581047
circNfix	KO	1.01471		circNfix	KO	0.605142
circNfix	KO	0.712592		circNfix	KO	0.606789
circNfix	KO	0.751473		circNfix	KO	0.631002
circNfix	KO	0.750647		circNfix	KO	0.632637
circNfix	KO	1.46062		circNfix	KO	0.632637
circNfix	KO	0.568261		circNfix	KO	0.6417
circNfix	KO	0.737913		circNfix	KO	0.642021
circNfix	KO	0.625032		circNfix	KO	0.648045
circNfix	KO	0.559984		circNfix	KO	0.650713
circNfix	KO	0.980956		circNfix	KO	0.687161
circNfix	KO	0.962098		circNfix	KO	0.690154
circNfix	KO	0.853283		circNfix	KO	0.691881
circNfix	KO	0.878359		circNfix	KO	0.708787
circNfix	KO	1.67245		circNfix	KO	0.708787
circNfix	KO	0.850749		circNfix	KO	0.710091
circNfix	KO	1.69939		circNfix	KO	0.710091
circNfix	KO	0.940065		circNfix	KO	0.730915
circNfix	KO	0.660934		circNfix	KO	0.73874
circNfix	KO	0.582207		circNfix	KO	0.746406
circNfix	KO	0.748344		circNfix	KO	0.746406
circNfix	KO	0.623648		circNfix	KO	0.754778
circNfix	KO	0.986573		circNfix	KO	0.75786
circNfix	KO	1.31437		circNfix	KO	0.75786
circNfix	KO	1.93396		circNfix	KO	0.800107
circNfix	KO	0.906281		circNfix	KO	0.813461
circNfix	KO	0.844642		circNfix	KO	0.814475
circNfix	KO	0.859008		circNfix	KO	0.826065
circNfix	KO	1.88405		circNfix	KO	0.847913
circNfix	KO	3.9817		circNfix	KO	0.866092
circNfix	KO	1.65684		circNfix	KO	0.86993
circNfix	KO	1.02373		circNfix	KO	0.869984
circNfix	KO	1.40831		circNfix	KO	0.869984
circNfix	KO	1.00586		circNfix	KO	0.874888
circNfix	KO	0.691065		circNfix	KO	0.881487
circNfix	KO	0.866047		circNfix	KO	0.881487
circNfix	KO	2.0816		circNfix	KO	0.892886
circNfix	KO	3.9802		circNfix	KO	0.892886
circNfix	KO	2.49914		circNfix	KO	0.894452
circNfix	KO	1.11606		circNfix	KO	0.897754
circNfix	KO	0.876047		circNfix	KO	0.901244
circNfix	KO	0.792852		circNfix	KO	0.903774
circNfix	KO	1.35182		circNfix	KO	0.91633
circNfix	KO	3.78286		circNfix	KO	0.943846
circNfix	KO	1.32688		circNfix	KO	0.948175
circNfix	KO	1.8034		circNfix	KO	0.956146
circNfix	KO	1.76613		circNfix	KO	0.968302
circNfix	KO	2.89161		circNfix	KO	1.00401
circNfix	KO	6.68299		circNfix	KO	1.0406
circNfix	KO	2.76785		circNfix	KO	1.04531
circNfix	KO	0.858037		circNfix	KO	1.0488
circNfix	KO	1.19161		circNfix	KO	1.04887
circNfix	KO	1.71813		circNfix	KO	1.06314
circNfix	KO	1.19209		circNfix	KO	1.08337
circNfix	KO	1.95172		circNfix	KO	1.0913
circNfix	KO	1.16867		circNfix	KO	1.0952
circNfix	KO	2.28821		circNfix	KO	1.10657
circNfix	KO	1.45994		circNfix	KO	1.10793
circNfix	KO	0.758484		circNfix	KO	1.11635
circNfix	KO	1.17276		circNfix	KO	1.12424
circNfix	KO	2.68604		circNfix	KO	1.16025
circNfix	KO	1.88697		circNfix	KO	1.16537
circNfix	KO	0.958523		circNfix	KO	1.17268
circNfix	KO	1.36842		circNfix	KO	1.17913
circNfix	KO	1.18659		circNfix	KO	1.18922
circNfix	KO	2.23149		circNfix	KO	1.22232
circNfix	KO	1.6466		circNfix	KO	1.24382
circNfix	KO	1.85878		circNfix	KO	1.25204
circNfix	KO	1.30322		circNfix	KO	1.26055
circNfix	KO	3.67016		circNfix	KO	1.27678
circNfix	KO	2.11829		circNfix	KO	1.2808
circNfix	KO	1.63027		circNfix	KO	1.28455
circNfix	KO	1.64382		circNfix	KO	1.2955
circNfix	KO	1.53516		circNfix	KO	1.29879
circNfix	KO	3.16701		circNfix	KO	1.30303
circNfix	KO	1.48291		circNfix	KO	1.30777
circNfix	KO	1.39771		circNfix	KO	1.33047
circNfix	KO	0.760058		circNfix	KO	1.33677
circNfix	KO	1.11223		circNfix	KO	1.36029
circNfix	KO	2.55212		circNfix	KO	1.36224
circNfix	KO	1.19689		circNfix	KO	1.3938
circNfix	KO	1.6065		circNfix	KO	1.39623
circNfix	KO	1.97334		circNfix	KO	1.41064
circNfix	KO	2.21725		circNfix	KO	1.41855
circNfix	KO	1.55358		circNfix	KO	1.43742
circNfix	KO	0.988549		circNfix	KO	1.45087
circNfix	KO	1.42669		circNfix	KO	1.45397
circNfix	KO	1.14419		circNfix	KO	1.46362
circNfix	KO	2.51165		circNfix	KO	1.47572
circNfix	KO	1.31054		circNfix	KO	1.48188
circNfix	KO	1.49695		circNfix	KO	1.51101
circNfix	KO	3.27943		circNfix	KO	1.52852
circNfix	KO	4.15891		circNfix	KO	1.54499
circNfix	KO	1.46913		circNfix	KO	1.54539
circNfix	KO	2.48655		circNfix	KO	1.60299
circNfix	KO	2.28644		circNfix	KO	1.62892
circNfix	KO	2.6034		circNfix	KO	1.64016
circNfix	KO	2.01987		circNfix	KO	1.67941
circNfix	KO	1.5409		circNfix	KO	1.68795
circNfix	KO	1.31742		circNfix	KO	1.71568
circNfix	KO	1.59439		circNfix	KO	1.74546
circNfix	KO	4.04403		circNfix	KO	1.77735
circNfix	KO	1.37138		circNfix	KO	1.80806
circNfix	KO	3.91715		circNfix	KO	1.81579
circNfix	KO	6.67651		circNfix	KO	1.82149
circNfix	KO	4.23154		circNfix	KO	1.83047
circNfix	KO	1.49259		circNfix	KO	1.8493
circNfix	KO	1.7601		circNfix	KO	1.87731
circNfix	KO	1.43742		circNfix	KO	1.92487
circNfix	KO	1.57961		circNfix	KO	1.9528
circNfix	KO	1.97864		circNfix	KO	2.0042
circNfix	KO	3.54563		circNfix	KO	2.00539
circNfix	KO	1.95885		circNfix	KO	2.05961
circNfix	KO	4.99518		circNfix	KO	2.09364
circNfix	KO	2.38509		circNfix	KO	2.13401
circNfix	KO	4.49138		circNfix	KO	2.81082
circNfix	KO	3.57694		circNfix	KO	2.81526
circHipk3	WT	0.300302		circHipk3	WT	0.434465
circHipk3	WT	0.740155		circHipk3	WT	0.46332
circHipk3	WT	0.817662		circHipk3	WT	0.506841
circHipk3	WT	0.961336		circHipk3	WT	0.622346
circHipk3	WT	0.443306		circHipk3	WT	0.628505
circHipk3	WT	1.70545		circHipk3	WT	0.634702
circHipk3	WT	0.412224		circHipk3	WT	0.658471
circHipk3	WT	0.961665		circHipk3	WT	0.682918
circHipk3	WT	1.04595		circHipk3	WT	0.709792
circHipk3	WT	0.42298		circHipk3	WT	0.715927
circHipk3	WT	0.559751		circHipk3	WT	0.721726
circHipk3	WT	0.426443		circHipk3	WT	0.724347
circHipk3	WT	0.628455		circHipk3	WT	0.752996
circHipk3	WT	1.01279		circHipk3	WT	0.768014
circHipk3	WT	0.673807		circHipk3	WT	0.772677
circHipk3	WT	1.25088		circHipk3	WT	0.779069
circHipk3	WT	0.826313		circHipk3	WT	0.782144
circHipk3	WT	0.756713		circHipk3	WT	0.790755
circHipk3	WT	1.24601		circHipk3	WT	0.791185
circHipk3	WT	0.610182		circHipk3	WT	0.795732
circHipk3	WT	0.48761		circHipk3	WT	0.801613
circHipk3	WT	0.925229		circHipk3	WT	0.805256
circHipk3	WT	2.30738		circHipk3	WT	0.813159
circHipk3	WT	0.727199		circHipk3	WT	0.816278
circHipk3	WT	0.7271		circHipk3	WT	0.819787
circHipk3	WT	0.85705		circHipk3	WT	0.825818
circHipk3	WT	0.897414		circHipk3	WT	0.826233
circHipk3	WT	0.481407		circHipk3	WT	0.834924
circHipk3	WT	2.28442		circHipk3	WT	0.838215
circHipk3	WT	0.699622		circHipk3	WT	0.856748
circHipk3	WT	0.559919		circHipk3	WT	0.865498
circHipk3	WT	0.718226		circHipk3	WT	0.868318
circHipk3	WT	1.45395		circHipk3	WT	0.868561
circHipk3	WT	1.44667		circHipk3	WT	0.869063
circHipk3	WT	3.7174		circHipk3	WT	0.871092
circHipk3	WT	1.5294		circHipk3	WT	0.877514
circHipk3	WT	0.838478		circHipk3	WT	0.878043
circHipk3	WT	1.31204		circHipk3	WT	0.880431
circHipk3	WT	0.849743		circHipk3	WT	0.883302
circHipk3	WT	0.73431		circHipk3	WT	0.891894
circHipk3	WT	1.44438		circHipk3	WT	0.895907
circHipk3	WT	1.02641		circHipk3	WT	0.896725
circHipk3	WT	1.09487		circHipk3	WT	0.901813
circHipk3	WT	1.15679		circHipk3	WT	0.911205
circHipk3	WT	1.15474		circHipk3	WT	0.920102
circHipk3	WT	1.11152		circHipk3	WT	0.925575
circHipk3	WT	0.684646		circHipk3	WT	0.925667
circHipk3	WT	1.0159		circHipk3	WT	0.927218
circHipk3	WT	1.69547		circHipk3	WT	0.933392
circHipk3	WT	1.4216		circHipk3	WT	0.935597
circHipk3	WT	0.632416		circHipk3	WT	0.93966
circHipk3	WT	0.946141		circHipk3	WT	0.941088
circHipk3	WT	0.727877		circHipk3	WT	0.950826
circHipk3	WT	0.821769		circHipk3	WT	0.970101
circHipk3	WT	1.27949		circHipk3	WT	0.974064
circHipk3	WT	2.16727		circHipk3	WT	0.976826
circHipk3	WT	0.405792		circHipk3	WT	0.984179
circHipk3	WT	0.982008		circHipk3	WT	0.984361
circHipk3	WT	0.606196		circHipk3	WT	0.985805
circHipk3	WT	1.13035		circHipk3	WT	0.994546
circHipk3	WT	0.598061		circHipk3	WT	0.995596
circHipk3	WT	0.748558		circHipk3	WT	0.996706
circHipk3	WT	2.01571		circHipk3	WT	0.99883
circHipk3	WT	1.02211		circHipk3	WT	1.0083
circHipk3	WT	0.530363		circHipk3	WT	1.00879
circHipk3	WT	1.04815		circHipk3	WT	1.01016
circHipk3	WT	0.627455		circHipk3	WT	1.01499
circHipk3	WT	1.08847		circHipk3	WT	1.02382
circHipk3	WT	0.672692		circHipk3	WT	1.03047
circHipk3	WT	1.14729		circHipk3	WT	1.03283
circHipk3	WT	1.21049		circHipk3	WT	1.03589
circHipk3	WT	0.616563		circHipk3	WT	1.036
circHipk3	WT	1.68351		circHipk3	WT	1.0422
circHipk3	WT	1.904		circHipk3	WT	1.04558
circHipk3	WT	1.01014		circHipk3	WT	1.05395
circHipk3	WT	0.807617		circHipk3	WT	1.05634
circHipk3	WT	1.02659		circHipk3	WT	1.05699
circHipk3	WT	0.972354		circHipk3	WT	1.05992
circHipk3	WT	0.883692		circHipk3	WT	1.06222
circHipk3	WT	1.32979		circHipk3	WT	1.06545
circHipk3	WT	1.62917		circHipk3	WT	1.06836
circHipk3	WT	0.819937		circHipk3	WT	1.07132
circHipk3	WT	0.760128		circHipk3	WT	1.08641
circHipk3	WT	1.52955		circHipk3	WT	1.08652
circHipk3	WT	0.491642		circHipk3	WT	1.09162
circHipk3	WT	0.804181		circHipk3	WT	1.09417
circHipk3	WT	1.73852		circHipk3	WT	1.09576
circHipk3	WT	0.712442		circHipk3	WT	1.09579
circHipk3	WT	1.04525		circHipk3	WT	1.0976
circHipk3	WT	0.463152		circHipk3	WT	1.10255
circHipk3	WT	0.803926		circHipk3	WT	1.10899
circHipk3	WT	1.16854		circHipk3	WT	1.11473
circHipk3	WT	0.735487		circHipk3	WT	1.11537
circHipk3	WT	0.49728		circHipk3	WT	1.11565
circHipk3	WT	0.564415		circHipk3	WT	1.11808
circHipk3	WT	0.879306		circHipk3	WT	1.12704
circHipk3	WT	0.820121		circHipk3	WT	1.13427
circHipk3	WT	0.523646		circHipk3	WT	1.13443
circHipk3	WT	0.807673		circHipk3	WT	1.13659
circHipk3	WT	1.06465		circHipk3	WT	1.14583
circHipk3	WT	0.738239		circHipk3	WT	1.16268
circHipk3	WT	1.19757		circHipk3	WT	1.1638
circHipk3	WT	1.0648		circHipk3	WT	1.16593
circHipk3	WT	0.438575		circHipk3	WT	1.16906
circHipk3	WT	1.07868		circHipk3	WT	1.17979
circHipk3	WT	0.972671		circHipk3	WT	1.18132
circHipk3	WT	1.12264		circHipk3	WT	1.19393
circHipk3	WT	0.82654		circHipk3	WT	1.2172
circHipk3	WT	0.291949		circHipk3	WT	1.23012
circHipk3	WT	0.572914		circHipk3	WT	1.24073
circHipk3	WT	1.06265		circHipk3	WT	1.24112
circHipk3	WT	0.970298		circHipk3	WT	1.24233
circHipk3	WT	0.852205		circHipk3	WT	1.24404
circHipk3	WT	0.704496		circHipk3	WT	1.26307
circHipk3	WT	1.35793		circHipk3	WT	1.26745
circHipk3	WT	0.903681		circHipk3	WT	1.26868
circHipk3	WT	1.35161		circHipk3	WT	1.27526
circHipk3	WT	3.13453		circHipk3	WT	1.28067
circHipk3	WT	1.05286		circHipk3	WT	1.28805
circHipk3	WT	1.18694		circHipk3	WT	1.30642
circHipk3	WT	0.548344		circHipk3	WT	1.31479
circHipk3	WT	1.1573		circHipk3	WT	1.31655
circHipk3	WT	0.74352		circHipk3	WT	1.33757
circHipk3	WT	1.24926		circHipk3	WT	1.33816
circHipk3	WT	0.848461		circHipk3	WT	1.35666
circHipk3	WT	1.26344		circHipk3	WT	1.40187
circHipk3	WT	0.603109		circHipk3	WT	1.40518
circHipk3	WT	1.03963		circHipk3	WT	1.56909
circHipk3	KO	0.357378		circHipk3	KO	0.324708
circHipk3	KO	0.511192		circHipk3	KO	0.495889
circHipk3	KO	0.784243		circHipk3	KO	0.827889
circHipk3	KO	0.857965		circHipk3	KO	0.938188
circHipk3	KO	0.885193		circHipk3	KO	0.95202
circHipk3	KO	1.55081		circHipk3	KO	0.992575
circHipk3	KO	1.05533		circHipk3	KO	0.997372
circHipk3	KO	0.72684		circHipk3	KO	1.0228
circHipk3	KO	1.14027		circHipk3	KO	1.02647
circHipk3	KO	1.59933		circHipk3	KO	1.06462
circHipk3	KO	0.740118		circHipk3	KO	1.06673
circHipk3	KO	2.44968		circHipk3	KO	1.11051
circHipk3	KO	1.09456		circHipk3	KO	1.12661
circHipk3	KO	0.958885		circHipk3	KO	1.13998
circHipk3	KO	2.82947		circHipk3	KO	1.1446
circHipk3	KO	8.22442		circHipk3	KO	1.17833
circHipk3	KO	1.54434		circHipk3	KO	1.17849
circHipk3	KO	1.79753		circHipk3	KO	1.20555
circHipk3	KO	1.68808		circHipk3	KO	1.21533
circHipk3	KO	1.3637		circHipk3	KO	1.26702
circHipk3	KO	1.24602		circHipk3	KO	1.31574
circHipk3	KO	1.08263		circHipk3	KO	1.33241
circHipk3	KO	1.12517		circHipk3	KO	1.35202
circHipk3	KO	1.14986		circHipk3	KO	1.35486
circHipk3	KO	45.1371		circHipk3	KO	1.35657
circHipk3	KO	1.54102		circHipk3	KO	1.36214
circHipk3	KO	1.28191		circHipk3	KO	1.39255
circHipk3	KO	1.74014		circHipk3	KO	1.4237
circHipk3	KO	0.950274		circHipk3	KO	1.4274
circHipk3	KO	0.57465		circHipk3	KO	1.43243
circHipk3	KO	1.13324		circHipk3	KO	1.43757
circHipk3	KO	1.64861		circHipk3	KO	1.44365
circHipk3	KO	1.29544		circHipk3	KO	1.4561
circHipk3	KO	1.385		circHipk3	KO	1.48265
circHipk3	KO	1.22677		circHipk3	KO	1.49134
circHipk3	KO	2.04673		circHipk3	KO	1.51267
circHipk3	KO	1.64411		circHipk3	KO	1.5184
circHipk3	KO	1.79278		circHipk3	KO	1.51916
circHipk3	KO	1.32077		circHipk3	KO	1.51917
circHipk3	KO	1.27188		circHipk3	KO	1.52379
circHipk3	KO	1.21511		circHipk3	KO	1.54768
circHipk3	KO	1.22189		circHipk3	KO	1.55039
circHipk3	KO	0.944138		circHipk3	KO	1.5581
circHipk3	KO	2.31212		circHipk3	KO	1.5647
circHipk3	KO	1.29454		circHipk3	KO	1.56514
circHipk3	KO	1.55207		circHipk3	KO	1.5722
circHipk3	KO	0.822399		circHipk3	KO	1.57336
circHipk3	KO	1.18085		circHipk3	KO	1.57491
circHipk3	KO	1.81395		circHipk3	KO	1.5877
circHipk3	KO	1.32824		circHipk3	KO	1.60884
circHipk3	KO	1.77119		circHipk3	KO	1.62523
circHipk3	KO	1.72569		circHipk3	KO	1.64713
circHipk3	KO	1.43641		circHipk3	KO	1.65458
circHipk3	KO	9.50512		circHipk3	KO	1.7141
circHipk3	KO	2.53174		circHipk3	KO	1.73167
circHipk3	KO	1.69191		circHipk3	KO	1.74457
circHipk3	KO	1.8926		circHipk3	KO	1.77994
circHipk3	KO	1.32238		circHipk3	KO	1.78792
circHipk3	KO	1.1232		circHipk3	KO	1.79163
circHipk3	KO	2.40582		circHipk3	KO	1.79425
circHipk3	KO	1.29554		circHipk3	KO	1.80835
circHipk3	KO	1.15206		circHipk3	KO	1.82519
circHipk3	KO	1.22499		circHipk3	KO	1.82723
circHipk3	KO	1.69448		circHipk3	KO	1.85673
circHipk3	KO	0.93214		circHipk3	KO	1.87238
circHipk3	KO	1.66738		circHipk3	KO	1.8744
circHipk3	KO	1.24723		circHipk3	KO	1.87516
circHipk3	KO	2.51301		circHipk3	KO	1.88155
circHipk3	KO	1.73216		circHipk3	KO	1.91276
circHipk3	KO	2.39035		circHipk3	KO	1.91723
circHipk3	KO	1.70224		circHipk3	KO	1.91775
circHipk3	KO	1.91343		circHipk3	KO	1.93038
circHipk3	KO	1.0396		circHipk3	KO	1.93044
circHipk3	KO	1.71913		circHipk3	KO	1.93474
circHipk3	KO	1.1761		circHipk3	KO	1.94104
circHipk3	KO	3.78968		circHipk3	KO	1.96258
circHipk3	KO	2.25714		circHipk3	KO	1.98612
circHipk3	KO	1.47062		circHipk3	KO	1.98642
circHipk3	KO	1.62489		circHipk3	KO	1.99559
circHipk3	KO	1.68374		circHipk3	KO	1.99926
circHipk3	KO	2.52673		circHipk3	KO	2.008
circHipk3	KO	5.35487		circHipk3	KO	2.01626
circHipk3	KO	1.23573		circHipk3	KO	2.03736
circHipk3	KO	1.69439		circHipk3	KO	2.03874
circHipk3	KO	1.78301		circHipk3	KO	2.04395
circHipk3	KO	1.83032		circHipk3	KO	2.05383
circHipk3	KO	2.28217		circHipk3	KO	2.06007
circHipk3	KO	1.59677		circHipk3	KO	2.06432
circHipk3	KO	2.33936		circHipk3	KO	2.07461
circHipk3	KO	1.81775		circHipk3	KO	2.08236
circHipk3	KO	2.0914		circHipk3	KO	2.1119
circHipk3	KO	1.93163		circHipk3	KO	2.16602
circHipk3	KO	1.78731		circHipk3	KO	2.16863
circHipk3	KO	1.40523		circHipk3	KO	2.18196
circHipk3	KO	1.45936		circHipk3	KO	2.20553
circHipk3	KO	3.14353		circHipk3	KO	2.23262
circHipk3	KO	2.47613		circHipk3	KO	2.28252
circHipk3	KO	1.61289		circHipk3	KO	2.29575
circHipk3	KO	1.6432		circHipk3	KO	2.31467
circHipk3	KO	2.63874		circHipk3	KO	2.32991
circHipk3	KO	0.689477		circHipk3	KO	2.3417
circHipk3	KO	2.53705		circHipk3	KO	2.35848
circHipk3	KO	3.21443		circHipk3	KO	2.37007
circHipk3	KO	2.37146		circHipk3	KO	2.41353
circHipk3	KO	2.38123		circHipk3	KO	2.46821
circHipk3	KO	2.0992		circHipk3	KO	2.48978
circHipk3	KO	3.76691		circHipk3	KO	2.49698
circHipk3	KO	2.44752		circHipk3	KO	2.53331
circHipk3	KO	2.57098		circHipk3	KO	2.54533
circHipk3	KO	3.0871		circHipk3	KO	2.58877
circHipk3	KO	2.67508		circHipk3	KO	2.61995
circHipk3	KO	1.57205		circHipk3	KO	2.64426
circHipk3	KO	1.03642		circHipk3	KO	2.64601
circHipk3	KO	1.12399		circHipk3	KO	2.65671
circHipk3	KO	1.8459		circHipk3	KO	2.67295
circHipk3	KO	0.947435		circHipk3	KO	2.73598
circHipk3	KO	3.03501		circHipk3	KO	2.74288
circHipk3	KO	2.62236		circHipk3	KO	2.75033
circHipk3	KO	2.38837		circHipk3	KO	2.89046
circHipk3	KO	1.59389		circHipk3	KO	2.98973
circAdarb1	WT	1.31357		circAdarb1	WT	0.178626
circAdarb1	WT	1.6695		circAdarb1	WT	0.264539
circAdarb1	WT	0.760925		circAdarb1	WT	0.35237
circAdarb1	WT	0.933881		circAdarb1	WT	0.380291
circAdarb1	WT	0.815157		circAdarb1	WT	0.389225
circAdarb1	WT	1.31395		circAdarb1	WT	0.404427
circAdarb1	WT	0.901696		circAdarb1	WT	0.447645
circAdarb1	WT	1.61658		circAdarb1	WT	0.451382
circAdarb1	WT	1.00369		circAdarb1	WT	0.469456
circAdarb1	WT	0.766787		circAdarb1	WT	0.475543
circAdarb1	WT	0.766094		circAdarb1	WT	0.488609
circAdarb1	WT	1.09068		circAdarb1	WT	0.493373
circAdarb1	WT	0.815183		circAdarb1	WT	0.502696
circAdarb1	WT	0.893561		circAdarb1	WT	0.504638
circAdarb1	WT	0.721715		circAdarb1	WT	0.516699
circAdarb1	WT	0.393055		circAdarb1	WT	0.517125
circAdarb1	WT	0.700724		circAdarb1	WT	0.517888
circAdarb1	WT	1.1412		circAdarb1	WT	0.536667
circAdarb1	WT	0.586568		circAdarb1	WT	0.558511
circAdarb1	WT	0.776324		circAdarb1	WT	0.562732
circAdarb1	WT	1.33855		circAdarb1	WT	0.570781
circAdarb1	WT	0.712463		circAdarb1	WT	0.572745
circAdarb1	WT	1.09076		circAdarb1	WT	0.585285
circAdarb1	WT	1.2069		circAdarb1	WT	0.601097
circAdarb1	WT	0.574479		circAdarb1	WT	0.613116
circAdarb1	WT	0.728243		circAdarb1	WT	0.620366
circAdarb1	WT	1.07358		circAdarb1	WT	0.62339
circAdarb1	WT	0.749416		circAdarb1	WT	0.640225
circAdarb1	WT	1.07024		circAdarb1	WT	0.649059
circAdarb1	WT	1.01754		circAdarb1	WT	0.654484
circAdarb1	WT	1.13518		circAdarb1	WT	0.678638
circAdarb1	WT	0.861238		circAdarb1	WT	0.680046
circAdarb1	WT	1.50243		circAdarb1	WT	0.704213
circAdarb1	WT	1.20823		circAdarb1	WT	0.711079
circAdarb1	WT	1.09718		circAdarb1	WT	0.718712
circAdarb1	WT	1.32172		circAdarb1	WT	0.730407
circAdarb1	WT	1.17207		circAdarb1	WT	0.740392
circAdarb1	WT	1.04521		circAdarb1	WT	0.772921
circAdarb1	WT	1.43796		circAdarb1	WT	0.776483
circAdarb1	WT	1.07235		circAdarb1	WT	0.781479
circAdarb1	WT	1.11922		circAdarb1	WT	0.790131
circAdarb1	WT	0.464433		circAdarb1	WT	0.801204
circAdarb1	WT	1.478		circAdarb1	WT	0.807428
circAdarb1	WT	1.3666		circAdarb1	WT	0.81157
circAdarb1	WT	1.30126		circAdarb1	WT	0.812163
circAdarb1	WT	1.02688		circAdarb1	WT	0.814303
circAdarb1	WT	0.954481		circAdarb1	WT	0.814918
circAdarb1	WT	0.867201		circAdarb1	WT	0.817296
circAdarb1	WT	1.13008		circAdarb1	WT	0.823848
circAdarb1	WT	1.59443		circAdarb1	WT	0.824624
circAdarb1	WT	1.09435		circAdarb1	WT	0.825049
circAdarb1	WT	1.09064		circAdarb1	WT	0.829332
circAdarb1	WT	1.13233		circAdarb1	WT	0.834396
circAdarb1	WT	1.03698		circAdarb1	WT	0.841641
circAdarb1	WT	0.665209		circAdarb1	WT	0.860002
circAdarb1	WT	0.842832		circAdarb1	WT	0.877583
circAdarb1	WT	0.767431		circAdarb1	WT	0.901601
circAdarb1	WT	0.981847		circAdarb1	WT	0.912655
circAdarb1	WT	1.25611		circAdarb1	WT	0.919293
circAdarb1	WT	0.209128		circAdarb1	WT	0.960413
circAdarb1	WT	1.36075		circAdarb1	WT	0.962521
circAdarb1	WT	1.03179		circAdarb1	WT	0.969224
circAdarb1	WT	0.454887		circAdarb1	WT	0.971167
circAdarb1	WT	0.992003		circAdarb1	WT	0.973009
circAdarb1	WT	1.53791		circAdarb1	WT	0.97674
circAdarb1	WT	1.39462		circAdarb1	WT	0.981067
circAdarb1	WT	0.859969		circAdarb1	WT	1.002
circAdarb1	WT	1.08175		circAdarb1	WT	1.02974
circAdarb1	WT	0.811342		circAdarb1	WT	1.03025
circAdarb1	WT	0.923887		circAdarb1	WT	1.03867
circAdarb1	WT	1.11268		circAdarb1	WT	1.0482
circAdarb1	WT	0.991815		circAdarb1	WT	1.05186
circAdarb1	WT	1.47624		circAdarb1	WT	1.0589
circAdarb1	WT	0.452978		circAdarb1	WT	1.06641
circAdarb1	WT	1.20577		circAdarb1	WT	1.08685
circAdarb1	WT	1.3035		circAdarb1	WT	1.08759
circAdarb1	WT	1.31035		circAdarb1	WT	1.12066
circAdarb1	WT	1.3735		circAdarb1	WT	1.13663
circAdarb1	WT	0.199602		circAdarb1	WT	1.13721
circAdarb1	WT	0.690168		circAdarb1	WT	1.13762
circAdarb1	WT	1.28455		circAdarb1	WT	1.17946
circAdarb1	WT	0.796035		circAdarb1	WT	1.18095
circAdarb1	WT	1.12221		circAdarb1	WT	1.19026
circAdarb1	WT	1.23922		circAdarb1	WT	1.21893
circAdarb1	WT	0.826119		circAdarb1	WT	1.22791
circAdarb1	WT	0.604148		circAdarb1	WT	1.22819
circAdarb1	WT	0.965839		circAdarb1	WT	1.25682
circAdarb1	WT	1.2244		circAdarb1	WT	1.26391
circAdarb1	WT	0.39405		circAdarb1	WT	1.27871
circAdarb1	WT	1.0681		circAdarb1	WT	1.30127
circAdarb1	WT	1.34608		circAdarb1	WT	1.3226
circAdarb1	WT	1.58934		circAdarb1	WT	1.32894
circAdarb1	WT	0.904077		circAdarb1	WT	1.33462
circAdarb1	WT	0.970529		circAdarb1	WT	1.37033
circAdarb1	WT	0.789898		circAdarb1	WT	1.37436
circAdarb1	WT	0.946257		circAdarb1	WT	1.38241
circAdarb1	WT	0.744195		circAdarb1	WT	1.39428
circAdarb1	WT	1.16707		circAdarb1	WT	1.45911
circAdarb1	WT	0.908289		circAdarb1	WT	1.46792
circAdarb1	WT	0.993969		circAdarb1	WT	1.46838
circAdarb1	WT	1.52578		circAdarb1	WT	1.48196
circAdarb1	WT	0.60376		circAdarb1	WT	1.52144
circAdarb1	WT	0.912278		circAdarb1	WT	1.52795
circAdarb1	WT	1.16939		circAdarb1	WT	1.54184
circAdarb1	WT	0.616674		circAdarb1	WT	1.5821
circAdarb1	WT	0.882009		circAdarb1	WT	1.59077
circAdarb1	WT	0.83439		circAdarb1	WT	1.70112
circAdarb1	WT	1.52397		circAdarb1	WT	1.7197
circAdarb1	WT	0.645426		circAdarb1	WT	1.75936
circAdarb1	WT	1.10221		circAdarb1	WT	1.8353
circAdarb1	WT	0.590826		circAdarb1	WT	1.85565
circAdarb1	WT	0.810376		circAdarb1	WT	1.88389
circAdarb1	WT	0.766792		circAdarb1	WT	1.91842
circAdarb1	WT	0.819229		circAdarb1	WT	2.06078
circAdarb1	WT	0.710338		circAdarb1	WT	2.08547
circAdarb1	WT	1.1194		circAdarb1	WT	2.22857
circAdarb1	WT	0.665011		circAdarb1	WT	2.29322
circAdarb1	KO	1.31134		circAdarb1	KO	0.0503686
circAdarb1	KO	0.967408		circAdarb1	KO	0.166061
circAdarb1	KO	0.247657		circAdarb1	KO	0.27821
circAdarb1	KO	0.888829		circAdarb1	KO	0.43141
circAdarb1	KO	1.10048		circAdarb1	KO	0.469698
circAdarb1	KO	1.45058		circAdarb1	KO	0.553174
circAdarb1	KO	1.41399		circAdarb1	KO	0.856966
circAdarb1	KO	1.85517		circAdarb1	KO	0.899851
circAdarb1	KO	2.31062		circAdarb1	KO	0.90814
circAdarb1	KO	1.56833		circAdarb1	KO	0.940988
circAdarb1	KO	1.56403		circAdarb1	KO	0.962489
circAdarb1	KO	1.65578		circAdarb1	KO	1.04035
circAdarb1	KO	1.43376		circAdarb1	KO	1.06918
circAdarb1	KO	1.84021		circAdarb1	KO	1.12072
circAdarb1	KO	1.30718		circAdarb1	KO	1.12589
circAdarb1	KO	0.698861		circAdarb1	KO	1.14586
circAdarb1	KO	1.0383		circAdarb1	KO	1.15455
circAdarb1	KO	0.903131		circAdarb1	KO	1.19721
circAdarb1	KO	2.2374		circAdarb1	KO	1.2041
circAdarb1	KO	0.865155		circAdarb1	KO	1.29095
circAdarb1	KO	0.783207		circAdarb1	KO	1.3128
circAdarb1	KO	1.2773		circAdarb1	KO	1.33387
circAdarb1	KO	0.669939		circAdarb1	KO	1.33805
circAdarb1	KO	1.13749		circAdarb1	KO	1.34564
circAdarb1	KO	0.711184		circAdarb1	KO	1.36053
circAdarb1	KO	0.700778		circAdarb1	KO	1.42112
circAdarb1	KO	1.35662		circAdarb1	KO	1.44722
circAdarb1	KO	1.67365		circAdarb1	KO	1.52998
circAdarb1	KO	1.09352		circAdarb1	KO	1.53117
circAdarb1	KO	1.99159		circAdarb1	KO	1.54379
circAdarb1	KO	0.85092		circAdarb1	KO	1.55279
circAdarb1	KO	2.08264		circAdarb1	KO	1.56426
circAdarb1	KO	1.36482		circAdarb1	KO	1.57439
circAdarb1	KO	0.40086		circAdarb1	KO	1.60271
circAdarb1	KO	0.952996		circAdarb1	KO	1.60393
circAdarb1	KO	1.99095		circAdarb1	KO	1.61129
circAdarb1	KO	1.04628		circAdarb1	KO	1.61445
circAdarb1	KO	1.16499		circAdarb1	KO	1.61865
circAdarb1	KO	1.22713		circAdarb1	KO	1.6288
circAdarb1	KO	1.73543		circAdarb1	KO	1.65551
circAdarb1	KO	1.31771		circAdarb1	KO	1.66803
circAdarb1	KO	1.81894		circAdarb1	KO	1.67316
circAdarb1	KO	1.52398		circAdarb1	KO	1.69119
circAdarb1	KO	1.66351		circAdarb1	KO	1.72341
circAdarb1	KO	1.75757		circAdarb1	KO	1.72966
circAdarb1	KO	0.859311		circAdarb1	KO	1.73708
circAdarb1	KO	0.577909		circAdarb1	KO	1.76495
circAdarb1	KO	2.01255		circAdarb1	KO	1.8035
circAdarb1	KO	1.48333		circAdarb1	KO	1.81119
circAdarb1	KO	0.750464		circAdarb1	KO	1.83886
circAdarb1	KO	1.36989		circAdarb1	KO	1.8704
circAdarb1	KO	2.25487		circAdarb1	KO	1.87661
circAdarb1	KO	1.83775		circAdarb1	KO	1.92627
circAdarb1	KO	1.45938		circAdarb1	KO	1.92907
circAdarb1	KO	1.16049		circAdarb1	KO	1.93849
circAdarb1	KO	2.00294		circAdarb1	KO	1.97125
circAdarb1	KO	1.02235		circAdarb1	KO	2.00399
circAdarb1	KO	1.55909		circAdarb1	KO	2.00837
circAdarb1	KO	0.675821		circAdarb1	KO	2.04476
circAdarb1	KO	1.38416		circAdarb1	KO	2.06511
circAdarb1	KO	1.15696		circAdarb1	KO	2.06598
circAdarb1	KO	2.4034		circAdarb1	KO	2.10141
circAdarb1	KO	1.57318		circAdarb1	KO	2.10917
circAdarb1	KO	0.560449		circAdarb1	KO	2.12495
circAdarb1	KO	1.45472		circAdarb1	KO	2.14555
circAdarb1	KO	0.665351		circAdarb1	KO	2.15606
circAdarb1	KO	0.669066		circAdarb1	KO	2.1774
circAdarb1	KO	1.2803		circAdarb1	KO	2.18405
circAdarb1	KO	1.40073		circAdarb1	KO	2.20932
circAdarb1	KO	1.89538		circAdarb1	KO	2.25535
circAdarb1	KO	1.50455		circAdarb1	KO	2.26228
circAdarb1	KO	1.38137		circAdarb1	KO	2.26834
circAdarb1	KO	1.47771		circAdarb1	KO	2.27207
circAdarb1	KO	0.980912		circAdarb1	KO	2.27559
circAdarb1	KO	1.53869		circAdarb1	KO	2.33185
circAdarb1	KO	0.935108		circAdarb1	KO	2.33416
circAdarb1	KO	2.08731		circAdarb1	KO	2.34562
circAdarb1	KO	0.561539		circAdarb1	KO	2.35058
circAdarb1	KO	1.71068		circAdarb1	KO	2.35725
circAdarb1	KO	0.728413		circAdarb1	KO	2.4289
circAdarb1	KO	2.10144		circAdarb1	KO	2.45199
circAdarb1	KO	1.37519		circAdarb1	KO	2.45592
circAdarb1	KO	2.18056		circAdarb1	KO	2.46029
circAdarb1	KO	1.01551		circAdarb1	KO	2.46664
circAdarb1	KO	0.906609		circAdarb1	KO	2.48759
circAdarb1	KO	1.28057		circAdarb1	KO	2.49516
circAdarb1	KO	0.677915		circAdarb1	KO	2.5029
circAdarb1	KO	1.23286		circAdarb1	KO	2.52012
circAdarb1	KO	0.837051		circAdarb1	KO	2.52365
circAdarb1	KO	0.68554		circAdarb1	KO	2.52672
circAdarb1	KO	1.22539		circAdarb1	KO	2.56795
circAdarb1	KO	1.98981		circAdarb1	KO	2.57681
circAdarb1	KO	1.35136		circAdarb1	KO	2.6967
circAdarb1	KO	1.62244		circAdarb1	KO	2.71197
circAdarb1	KO	1.54541		circAdarb1	KO	2.71885
circAdarb1	KO	1.24802		circAdarb1	KO	2.76867
circAdarb1	KO	1.00206		circAdarb1	KO	2.80218
circAdarb1	KO	1.09989		circAdarb1	KO	2.89
circAdarb1	KO	2.07673		circAdarb1	KO	2.94051
circAdarb1	KO	1.64201		circAdarb1	KO	2.94441
circAdarb1	KO	1.6868		circAdarb1	KO	3.1123
circAdarb1	KO	1.16092		circAdarb1	KO	3.15602
circAdarb1	KO	1.26328		circAdarb1	KO	3.2092
circAdarb1	KO	1.9701		circAdarb1	KO	3.22921
circAdarb1	KO	0.917137		circAdarb1	KO	3.35848
circAdarb1	KO	1.78143		circAdarb1	KO	3.37994
circAdarb1	KO	2.01701		circAdarb1	KO	3.3936
circAdarb1	KO	0.610183		circAdarb1	KO	3.41685
circAdarb1	KO	1.05028		circAdarb1	KO	3.52355
circAdarb1	KO	1.43101		circAdarb1	KO	3.53979
circAdarb1	KO	1.35584		circAdarb1	KO	3.66552
circAdarb1	KO	1.29744		circAdarb1	KO	3.73176
circAdarb1	KO	1.00232		circAdarb1	KO	3.82955
circAdarb1	KO	1.41288		circAdarb1	KO	3.9234
circAdarb1	KO	0.348612		circAdarb1	KO	4.49803
circAdarb1	KO	1.00401		circAdarb1	KO	4.60895

## Sheet: Fig.3
Fig 3a&d			Fig 3b			Fig 3c			Fig 3e			Fig 3f				Fig 3g				Fig 3h				Fig 3i
type	Intensity		type	Intensity		Group	Intensity		Type	Intensity		Group	Treat	Intensity		Group	Treat	Intensity		Group	Treat	Intensity		Group	Treat	Intensity
WT_R_loop	0.915718		WT_control	1.30942		WT_UV_RNase -	1.38954		WT	0.219124		RNaseR-_R_loop	EV	1.32513		RNaseR-_R_loop	EV	1.10654		RNaseR-_R_loop	EV	1.54446		RNaseR-_R_loop	EV	0.801064
WT_R_loop	1.47251		WT_control	0.883058		WT_UV_RNase -	1.11704		WT	0.350598		RNaseR-_R_loop	EV	1.8914		RNaseR-_R_loop	EV	0.673856		RNaseR-_R_loop	EV	1.22376		RNaseR-_R_loop	EV	0.810757
WT_R_loop	0.570871		WT_control	1.14914		WT_UV_RNase -	1.15914		WT	0.569721		RNaseR-_R_loop	EV	0.515481		RNaseR-_R_loop	EV	1.07336		RNaseR-_R_loop	EV	1.47507		RNaseR-_R_loop	EV	0.198925
WT_R_loop	0.949328		WT_control	0.613857		WT_UV_RNase -	1.88223		WT	0.394422		RNaseR-_R_loop	EV	1.43158		RNaseR-_R_loop	EV	0.702341		RNaseR-_R_loop	EV	0.977941		RNaseR-_R_loop	EV	0.882144
WT_R_loop	0.318106		WT_control	0.839976		WT_UV_RNase -	1.04577		WT	0.438247		RNaseR-_R_loop	EV	1.48556		RNaseR-_R_loop	EV	0.704901		RNaseR-_R_loop	EV	0.453166		RNaseR-_R_loop	EV	1.03996
WT_R_loop	0.623959		WT_control	0.9962		WT_UV_RNase -	0.775015		WT	0.657371		RNaseR-_R_loop	EV	0.727178		RNaseR-_R_loop	EV	0.941261		RNaseR-_R_loop	EV	1.24152		RNaseR-_R_loop	EV	0.209325
WT_R_loop	1.06363		WT_control	0.897487		WT_UV_RNase -	1.17646		WT	0.306773		RNaseR-_R_loop	EV	0.746901		RNaseR-_R_loop	EV	1.31512		RNaseR-_R_loop	EV	1.44829		RNaseR-_R_loop	EV	0.45645
WT_R_loop	0.481871		WT_control	1.23533		WT_UV_RNase -	0.470621		WT	0.438247		RNaseR-_R_loop	EV	0.734397		RNaseR-_R_loop	EV	0.940779		RNaseR-_R_loop	EV	1.57335		RNaseR-_R_loop	EV	0.48775
WT_R_loop	0.356861		WT_control	0.77354		WT_UV_RNase -	0.544337		WT	0.306773		RNaseR-_R_loop	EV	0.505937		RNaseR-_R_loop	EV	1.15373		RNaseR-_R_loop	EV	1.52634		RNaseR-_R_loop	EV	0.718276
WT_R_loop	0.725225		WT_control	0.969392		WT_UV_RNase -	0.702084		WT	1.18327		RNaseR-_R_loop	EV	0.795626		RNaseR-_R_loop	EV	1.57278		RNaseR-_R_loop	EV	0.464714		RNaseR-_R_loop	EV	0.880724
WT_R_loop	1.08525		WT_control	1.02686		WT_UV_RNase -	0.658839		WT	1.13944		RNaseR-_R_loop	EV	0.42991		RNaseR-_R_loop	EV	0.897803		RNaseR-_R_loop	EV	1.38868		RNaseR-_R_loop	EV	0.762586
WT_R_loop	1.19762		WT_control	1.02091		WT_UV_RNase -	0.800208		WT	0.438247		RNaseR-_R_loop	EV	0.585778		RNaseR-_R_loop	EV	0.995473		RNaseR-_R_loop	EV	0.202739		RNaseR-_R_loop	EV	1.90491
WT_R_loop	0.900832		WT_control	1.12872		WT_UV_RNase -	1.59274		WT	0.657371		RNaseR-_R_loop	EV	1.1757		RNaseR-_R_loop	EV	1.3261		RNaseR-_R_loop	EV	0.0699581		RNaseR-_R_loop	EV	1.16867
WT_R_loop	0.481274		WT_control	0.989033		WT_UV_RNase -	1.17105		WT	1.13944		RNaseR-_R_loop	EV	1.80373		RNaseR-_R_loop	EV	0.374664		RNaseR-_R_loop	EV	1.09035		RNaseR-_R_loop	EV	1.37331
WT_R_loop	1.87229		WT_control	1.3056		WT_UV_RNase -	1.26139		WT	1.40239		RNaseR-_R_loop	EV	1.05308		RNaseR-_R_loop	EV	1.34361		RNaseR-_R_loop	EV	1.32906		RNaseR-_R_loop	EV	0.174208
WT_R_loop	1.0314		WT_control	0.997317		WT_UV_RNase -	1.51513		WT	2.41036		RNaseR-_R_loop	EV	0.771897		RNaseR-_R_loop	EV	0.763535		RNaseR-_R_loop	EV	0.885511		RNaseR-_R_loop	EV	0.925268
WT_R_loop	0.715972		WT_control	1.07004		WT_UV_RNase -	1.44449		WT	1.35857		RNaseR-_R_loop	EV	0.491091		RNaseR-_R_loop	EV	0.439252		RNaseR-_R_loop	EV	0.471289		RNaseR-_R_loop	EV	0.786658
WT_R_loop	1.78366		WT_control	1.19151		WT_UV_RNase -	1.52445		WT	0.262948		RNaseR-_R_loop	EV	0.543033		RNaseR-_R_loop	EV	0.100518		RNaseR-_R_loop	EV	0.976072		RNaseR-_R_loop	EV	0.36342
WT_R_loop	1.60288		WT_control	0.958088		WT_UV_RNase -	2.37628		WT	1.62151		RNaseR-_R_loop	EV	2.82563		RNaseR-_R_loop	EV	0.66674		RNaseR-_R_loop	EV	0.802317		RNaseR-_R_loop	EV	1.15352
WT_R_loop	1.24533		WT_control	1.05517		WT_UV_RNase -	1.1387		WT	0.964143		RNaseR-_R_loop	EV	1.22455		RNaseR-_R_loop	EV	0.421961		RNaseR-_R_loop	EV	1.62002		RNaseR-_R_loop	EV	1.15224
WT_R_loop	1.03653		WT_control	0.849462		WT_UV_RNase -	0.974989		WT	7.6255		RNaseR-_R_loop	EV	0.786158		RNaseR-_R_loop	EV	0.417527		RNaseR-_R_loop	EV	1.24156		RNaseR-_R_loop	EV	1.14479
WT_R_loop	0.571345		WT_control	0.746608		WT_UV_RNase -	1.43655		WT	0.175299		RNaseR-_R_loop	EV	0.821339		RNaseR-_R_loop	EV	1.9262		RNaseR-_R_loop	EV	0.585819		RNaseR-_R_loop	EV	1.06504
WT_R_loop	1.08272		WT_control	0.914193		WT_UV_RNase -	1.02223		WT	0.438247		RNaseR-_R_loop	EV	1.45295		RNaseR-_R_loop	EV	0.399407		RNaseR-_R_loop	EV	0.666013		RNaseR-_R_loop	EV	0.887875
WT_R_loop	2.21776		WT_control	0.966169		WT_UV_RNase -	0.946061		WT	0.569721		RNaseR-_R_loop	EV	0.643691		RNaseR-_R_loop	EV	1.58756		RNaseR-_R_loop	EV	1.64073		RNaseR-_R_loop	EV	1.13443
WT_R_loop	0.971268		WT_control	0.768567		WT_UV_RNase -	0.780434		WT	0.306773		RNaseR-_R_loop	EV	0.114278		RNaseR-_R_loop	EV	1.34437		RNaseR-_R_loop	EV	0.904566		RNaseR-_R_loop	EV	1.27224
WT_R_loop	0.718813		WT_control	1.01399		WT_UV_RNase -	0.281919		WT	0.350598		RNaseR-_R_loop	EV	1.53376		RNaseR-_R_loop	EV	0.575431		RNaseR-_R_loop	EV	1.10371		RNaseR-_R_loop	EV	0.034796
WT_R_loop	1.73793		WT_control	1.01757		WT_UV_RNase -	0.57765		WT	2.36653		RNaseR-_R_loop	EV	0.412179		RNaseR-_R_loop	EV	0.722526		RNaseR-_R_loop	EV	1.97496		RNaseR-_R_loop	EV	2.34739
WT_R_loop	1.35228		WT_control	1.28219		WT_UV_RNase -	0.451747		WT	0.131474		RNaseR-_R_loop	EV	1.11984		RNaseR-_R_loop	EV	0.830622		RNaseR-_R_loop	EV	1.74709		RNaseR-_R_loop	EV	1.06581
WT_R_loop	1.21884		WT_control	1.14093		WT_UV_RNase -	0.579264		WT	0.175299		RNaseR-_R_loop	EV	0.473722		RNaseR-_R_loop	EV	1.15358		RNaseR-_R_loop	EV	1.49654		RNaseR-_R_loop	EV	0.308801
WT_R_loop	0.828453		WT_control	1.15084		WT_UV_RNase -	0.265154		WT	0.131474		RNaseR-_R_loop	EV	1.90393		RNaseR-_R_loop	EV	0.863893		RNaseR-_R_loop	EV	2.15154		RNaseR-_R_loop	EV	0.610194
WT_R_loop	1.07091		WT_control	1.07653		WT_UV_RNase -	0.564461		WT	0.657371		RNaseR-_R_loop	EV	0.796748		RNaseR-_R_loop	EV	1.49579		RNaseR-_R_loop	EV	1.75062		RNaseR-_R_loop	EV	0.49136
WT_R_loop	0.966577		WT_control	0.939647		WT_UV_RNase -	1.09665		WT	0.175299		RNaseR-_R_loop	EV	0.632661		RNaseR-_R_loop	EV	0.89381		RNaseR-_R_loop	EV	0.55417		RNaseR-_R_loop	EV	1.67901
WT_R_loop	0.760227		WT_control	0.883723		WT_UV_RNase -	0.277377		WT	0.394422		RNaseR-_R_loop	EV	0.778739		RNaseR-_R_loop	EV	0.113137		RNaseR-_R_loop	EV	0.840497		RNaseR-_R_loop	EV	0.146918
WT_R_loop	0.751249		WT_control	1.00952		WT_UV_RNase +	0.130688		WT	0.657371		RNaseR-_R_loop	EV	0.0126488		RNaseR-_R_loop	EV	0.999453		RNaseR-_R_loop	EV	0.967804		RNaseR-_R_loop	EV	0.180488
WT_R_loop	0.870361		WT_control	0.851413		WT_UV_RNase +	0.250626		WT	0.438247		RNaseR-_R_loop	EV	0.311162		RNaseR-_R_loop	EV	0.0553754		RNaseR-_R_loop	EV	0.983034		RNaseR-_R_loop	EV	1.55867
WT_R_loop	1.21306		WT_control	0.912834		WT_UV_RNase +	0.260603		WT	0.219124		RNaseR-_R_loop	EV	0.399241		RNaseR-_R_loop	EV	1.55546		RNaseR-_R_loop	EV	1.16309		RNaseR-_R_loop	EV	0.909898
WT_R_loop	0.82414		WT_control	1.28009		WT_UV_RNase +	0.211307		WT	0.131474		RNaseR-_R_loop	EV	0.189508		RNaseR-_R_loop	EV	0.649152		RNaseR-_R_loop	EV	0.337093		RNaseR-_R_loop	EV	1.13834
WT_R_loop	0.677622		WT_control	0.858075		WT_UV_RNase +	0.269068		WT	0.394422		RNaseR-_R_loop	EV	0.923963		RNaseR-_R_loop	EV	0.451514		RNaseR-_R_loop	EV	1.37561		RNaseR-_R_loop	EV	0.653915
WT_R_loop	0.5831		WT_control	1.22831		WT_UV_RNase +	0.133005		WT	0.438247		RNaseR-_R_loop	EV	0.803551		RNaseR-_R_loop	EV	0.733132		RNaseR-_R_loop	EV	1.06796		RNaseR-_R_loop	EV	0.304466
WT_R_loop	0.702332		WT_control	0.889323		WT_UV_RNase +	0.194979		WT	0.175299		RNaseR-_R_loop	EV	2.14756		RNaseR-_R_loop	EV	1.36587		RNaseR-_R_loop	EV	0.669132		RNaseR-_R_loop	EV	0.37249
WT_R_loop	1.01389		WT_control	1.09323		WT_UV_RNase +	0.27898		WT	0.131474		RNaseR-_R_loop	EV	0.380613		RNaseR-_R_loop	EV	0.0195633		RNaseR-_R_loop	EV	1.06215		RNaseR-_R_loop	EV	0.400137
WT_R_loop	1.19187		WT_control	0.870425		WT_UV_RNase +	0.370686		WT	0.219124		RNaseR-_R_loop	EV	0.530267		RNaseR-_R_loop	EV	1.18767		RNaseR-_R_loop	EV	1.96986		RNaseR-_R_loop	EV	0.278061
WT_R_loop	0.542107		WT_control	1.00375		WT_UV_RNase +	0.163027		WT	7.84462		RNaseR-_R_loop	EV	0.933556		RNaseR-_R_loop	EV	0.528407		RNaseR-_R_loop	EV	0.194848		RNaseR-_R_loop	EV	1.21283
WT_R_loop	0.96266		WT_control	1.01345		WT_UV_RNase +	0.216166		WT	1.09562		RNaseR-_R_loop	EV	0.43275		RNaseR-_R_loop	EV	1.04661		RNaseR-_R_loop	EV	0.604376		RNaseR-_R_loop	EV	1.34513
WT_R_loop	0.992881		WT_control	1.03703		WT_UV_RNase +	0.153319		WT	0.131474		RNaseR-_R_loop	EV	0.450871		RNaseR-_R_loop	EV	1.41632		RNaseR-_R_loop	EV	0.389675		RNaseR-_R_loop	EV	0.982923
WT_R_loop	1.50953		WT_control	1.06217		WT_UV_RNase +	0.411085		WT	0.175299		RNaseR-_R_loop	EV	0.353474		RNaseR-_R_loop	EV	1.35749		RNaseR-_R_loop	EV	0.359535		RNaseR-_R_loop	EV	1.13688
WT_R_loop	0.840463		WT_control	0.888125		WT_UV_RNase +	0.731717		WT	0.525896		RNaseR-_R_loop	EV	0.251963		RNaseR-_R_loop	EV	1.85935		RNaseR-_R_loop	EV	0.0998152		RNaseR-_R_loop	EV	1.2955
WT_R_loop	1.15319		WT_control	1.04521		WT_UV_RNase +	0.593684		WT	0.262948		RNaseR-_R_loop	EV	0.762902		RNaseR-_R_loop	EV	1.1206		RNaseR-_R_loop	EV	1.20132		RNaseR-_R_loop	EV	2.22952
WT_R_loop	1.86432		WT_control	1.02192		WT_UV_RNase +	0.918061		WT	0.306773		RNaseR-_R_loop	EV	0.781832		RNaseR-_R_loop	EV	0.674157		RNaseR-_R_loop	EV	0.998056		RNaseR-_R_loop	EV	1.9629
WT_R_loop	1.49718		WT_control	0.868262		WT_UV_RNase +	0.117689		WT	0.262948		RNaseR-_R_loop	EV	0.136804		RNaseR-_R_loop	EV	2.20926		RNaseR-_R_loop	EV	0.591969		RNaseR-_R_loop	EV	1.06602
WT_R_loop	0.54952		WT_control	0.918482		WT_UV_RNase +	0.139201		WT	0.175299		RNaseR-_R_loop	EV	0.72203		RNaseR-_R_loop	EV	0.888132		RNaseR-_R_loop	EV	0.64572		RNaseR-_R_loop	EV	1.75625
WT_R_loop	0.943783		WT_control	0.987286		WT_UV_RNase +	0.257119		WT	0.262948		RNaseR-_R_loop	EV	0.352372		RNaseR-_R_loop	EV	1.48543		RNaseR-_R_loop	EV	0.791989		RNaseR-_R_loop	EV	1.43251
WT_R_loop	1.00786		WT_RNaseH	0.682557		WT_UV_RNase +	0.28193		WT	0.350598		RNaseR-_R_loop	EV	0.41828		RNaseR-_R_loop	EV	1.55179		RNaseR-_R_loop	EV	0.302919		RNaseR-_R_loop	EV	1.1507
WT_R_loop	0.851176		WT_RNaseH	0.843844		WT_UV_RNase +	0.22086		WT	0.394422		RNaseR-_R_loop	EV	1.01658		RNaseR-_R_loop	EV	1.2958		RNaseR-_R_loop	EV	1.19812		RNaseR-_R_loop	EV	1.05762
WT_R_loop	0.662014		WT_RNaseH	1.15125		WT_UV_RNase +	0.20308		WT	0.175299		RNaseR-_R_loop	EV	1.52556		RNaseR-_R_loop	EV	1.81765		RNaseR-_R_loop	EV	0.932639		RNaseR-_R_loop	EV	0.539082
WT_R_loop	1.48931		WT_RNaseH	0.96932		WT_UV_RNase +	0.221309		WT	0.131474		RNaseR-_R_loop	EV	2.28672		RNaseR-_R_loop	EV	0.938814		RNaseR-_R_loop	EV	0.663394		RNaseR-_R_loop	EV	1.46496
WT_R_loop	0.874158		WT_RNaseH	1.20558		WT_UV_RNase +	0.0994573		WT	0.569721		RNaseR-_R_loop	EV	0.587813		RNaseR-_R_loop	EV	0.389053		RNaseR-_R_loop	EV	0.840839		RNaseR-_R_loop	EV	1.88474
WT_R_loop	0.806082		WT_RNaseH	0.483306		WT_UV_RNase +	0.081247		WT	6.39841		RNaseR-_R_loop	EV	2.25731		RNaseR-_R_loop	EV	0.85729		RNaseR-_R_loop	EV	1.59954		RNaseR-_R_loop	EV	1.03115
WT_R_loop	0.697903		WT_RNaseH	1.11706		WT_UV_RNase +	0.134213		WT	6.17928		RNaseR-_R_loop	EV	0.318046		RNaseR-_R_loop	EV	0.756948		RNaseR-_R_loop	EV	0.404238		RNaseR-_R_loop	EV	0.902991
WT_damage	1.40652		WT_RNaseH	1.09799		WT_UV_RNase +	0.0684289		WT	0.74502		RNaseR-_R_loop	EV	1.59119		RNaseR-_R_loop	EV	1.22756		RNaseR-_R_loop	EV	0.717838		RNaseR-_R_loop	EV	0.85904
WT_damage	1.73308		WT_RNaseH	1.11683		WT_UV_RNase +	0.105325		WT	4.73307		RNaseR-_R_loop	EV	2.91906		RNaseR-_R_loop	EV	0.549346		RNaseR-_R_loop	EV	1.99656		RNaseR-_R_loop	EV	1.70246
WT_damage	0.535006		WT_RNaseH	1.13888		WT_UV_RNase +	0.0958054		WT	4.99602		RNaseR-_R_loop	EV	1.10607		RNaseR-_R_loop	EV	1.41727		RNaseR-_R_loop	EV	0.61528		RNaseR-_R_loop	EV	1.17661
WT_damage	0.816488		WT_RNaseH	1.3741		WT_UV_RNase +	0.0838205		WT	0.438247		RNaseR-_R_loop	EV	0.660592		RNaseR-_R_loop	EV	0.42536		RNaseR-_R_loop	EV	1.10546		RNaseR-_R_loop	EV	1.43082
WT_damage	0.577099		WT_RNaseH	1.48135		WT_UV_RNase +	0.1305		WT	0.350598		RNaseR-_R_loop	EV	1.12513		RNaseR-_R_loop	EV	1.99511		RNaseR-_R_loop	EV	0.68617		RNaseR-_R_loop	EV	1.69428
WT_damage	0.800568		WT_RNaseH	0.678429		WT_UV_RNase +	0.0717232		WT	0.131474		RNaseR-_R_loop	EV	2.37742		RNaseR-_R_loop	EV	1.83067		RNaseR-_R_loop	EV	1.53734		RNaseR-_R_loop	EV	0.775422
WT_damage	0.7492		WT_RNaseH	0.295171		WT_UV_RNase +	0.101626		WT	0.306773		RNaseR-_R_loop	EV	0.331519		RNaseR-_R_loop	EV	0.809869		RNaseR-_R_loop	EV	1.89427		RNaseR-_R_loop	EV	1.07142
WT_damage	1.43735		WT_RNaseH	0.995728		WT_UV_RNase +	0.145104		WT	0.262948		RNaseR-_R_loop	EV	2.09025		RNaseR-_R_loop	EV	1.12651		RNaseR-_R_loop	EV	0.897225		RNaseR-_R_loop	EV	0.559912
WT_damage	0.489042		WT_RNaseH	0.746809		WT_UV_RNase +	0.212825		WT	0.394422		RNaseR-_R_loop	EV	2.0634		RNaseR-_R_loop	EV	0.850275		RNaseR-_R_loop	EV	0.622247		RNaseR-_R_loop	EV	1.11825
WT_damage	0.639064		WT_RNaseH	1.10812		WT_UV_RNase +	0.231488		WT	0.394422		RNaseR-_R_loop	EV	1.36656		RNaseR-_R_loop	EV	0.402479		RNaseR-_R_loop	EV	1.16805		RNaseR-_R_loop	EV	1.68136
WT_damage	0.659139		WT_RNaseH	0.787794		WT_UV_RNase +	0.322239		WT	1.66534		RNaseR-_R_loop	EV	1.1353		RNaseR-_R_loop	EV	0.379841		RNaseR-_R_loop	EV	1.05724		RNaseR-_R_loop	EV	1.48806
WT_damage	0.634517		WT_RNaseH	1.16758		WT_UV_RNase +	0.127725		WT	0.262948		RNaseR-_R_loop	EV	0.810869		RNaseR-_R_loop	EV	1.0377		RNaseR-_R_loop	EV	1.57838		RNaseR-_R_loop	EV	1.2103
WT_damage	0.573437		WT_RNaseH	1.29648		WT_UV_RNase +	0.0611024		WT	0.350598		RNaseR-_R_loop	EV	0.873281		RNaseR-_R_loop	EV	1.03271		RNaseR-_R_loop	EV	0.770692		RNaseR-_R_loop	EV	0.628823
WT_damage	0.953549		WT_RNaseH	0.901882		KO_RNaseR -	1.38258		WT	0.438247		RNaseR-_R_loop	EV	1.58536		RNaseR-_R_loop	EV	1.9343		RNaseR-_R_loop	EV	1.10316		RNaseR-_R_loop	EV	1.04957
WT_damage	1.80124		WT_RNaseH	1.01317		KO_RNaseR -	0.790657		WT	1.53386		RNaseR-_R_loop	EV	2.58315		RNaseR-_R_loop	EV	0.0217887		RNaseR-_R_loop	EV	1.20031		RNaseR-_R_loop	EV	0.7747
WT_damage	1.00936		WT_RNaseH	1.47674		KO_RNaseR -	1.99635		WT	0.394422		RNaseR-_R_loop	EV	1.02283		RNaseR-_R_loop	EV	0.695135		RNaseR-_R_loop	EV	0.702026		RNaseR-_R_loop	EV	1.44342
WT_damage	1.10667		WT_RNaseH	0.69931		KO_RNaseR -	1.6653		WT	0.131474		RNaseR-_R_loop	EV	0.154628		RNaseR-_R_loop	EV	1.52439		RNaseR-_R_loop	EV	1.09704		RNaseR-_R_loop	EV	0.648502
WT_damage	1.7774		WT_RNaseH	1.03884		KO_RNaseR -	1.75728		WT	0.306773		RNaseR-_R_loop	EV	0.622737		RNaseR-_R_loop	EV	1.2353		RNaseR-_R_loop	EV	1.3397		RNaseR-_R_loop	OE	2.53876
WT_damage	1.41544		WT_RNaseH	0.867925		KO_RNaseR -	0.133832		WT	0.131474		RNaseR-_R_loop	EV	1.31168		RNaseR-_R_loop	EV	1.11666		RNaseR-_R_loop	EV	1.01751		RNaseR-_R_loop	OE	0.0465644
WT_damage	0.911424		WT_RNaseH	0.505271		KO_RNaseR -	0.840669		WT	2.49801		RNaseR-_R_loop	EV	0.907989		RNaseR-_R_loop	EV	0.717401		RNaseR-_R_loop	EV	0.695051		RNaseR-_R_loop	OE	0.757833
WT_damage	0.847977		WT_RNaseH	1.10626		KO_RNaseR -	1.22234		WT	0.262948		RNaseR-_R_loop	EV	1.00571		RNaseR-_R_loop	EV	1.15924		RNaseR-_R_loop	EV	0.680714		RNaseR-_R_loop	OE	2.60244
WT_damage	1.04329		WT_RNaseH	1.11005		KO_RNaseR -	0.766878		WT	0.394422		RNaseR-_R_loop	EV	1.01118		RNaseR-_R_loop	EV	0.924342		RNaseR-_R_loop	EV	0.83097		RNaseR-_R_loop	OE	1.3802
WT_damage	0.877801		WT_RNaseH	0.800699		KO_RNaseR -	1.19719		WT	0.394422		RNaseR-_R_loop	EV	0.167539		RNaseR-_R_loop	EV	1.11231		RNaseR-_R_loop	EV	1.29516		RNaseR-_R_loop	OE	0.107053
WT_damage	0.974608		WT_RNaseH	1.0193		KO_RNaseR -	0.719894		WT	1.13944		RNaseR-_R_loop	EV	1.00852		RNaseR-_R_loop	EV	0.740432		RNaseR-_R_loop	EV	0.809449		RNaseR-_R_loop	OE	3.51123
WT_damage	1.44759		WT_RNaseH	1.02423		KO_RNaseR -	1.30496		WT	0.306773		RNaseR-_R_loop	EV	1.72706		RNaseR-_R_loop	EV	1.69029		RNaseR-_R_loop	EV	1.14252		RNaseR-_R_loop	OE	2.60333
WT_damage	0.921161		WT_RNaseH	1.20367		KO_RNaseR -	2.50294		WT	0.350598		RNaseR-_R_loop	EV	1.61997		RNaseR-_R_loop	EV	1.62113		RNaseR-_R_loop	EV	0.295361		RNaseR-_R_loop	OE	0.0625661
WT_damage	0.863168		WT_RNaseH	0.958155		KO_RNaseR -	1.93032		WT	0.131474		RNaseR-_R_loop	OE	0.460085		RNaseR-_R_loop	EV	1.76998		RNaseR-_R_loop	EV	0.210841		RNaseR-_R_loop	OE	1.03712
WT_damage	1.35588		WT_RNaseH	1.17005		KO_RNaseR -	0.920487		WT	0.350598		RNaseR-_R_loop	OE	0.188985		RNaseR-_R_loop	EV	0.85376		RNaseR-_R_loop	EV	1.22021		RNaseR-_R_loop	OE	2.95151
WT_damage	0.962385		WT_RNaseH	1.2093		KO_RNaseR -	0.214759		WT	0.131474		RNaseR-_R_loop	OE	0.497505		RNaseR-_R_loop	EV	0.887545		RNaseR-_R_loop	EV	0.876051		RNaseR-_R_loop	OE	5.05977
WT_damage	1.12628		WT_RNaseH	0.725232		KO_RNaseR -	0.713467		WT	0.219124		RNaseR-_R_loop	OE	0.580856		RNaseR-_R_loop	EV	0.862841		RNaseR-_R_loop	OE	4.68006		RNaseR-_R_loop	OE	2.69491
WT_damage	1.55457		WT_RNaseH	0.995203		KO_RNaseR -	0.398749		WT	1.09562		RNaseR-_R_loop	OE	0.973009		RNaseR-_R_loop	OE	0.559868		RNaseR-_R_loop	OE	3.20709		RNaseR-_R_loop	OE	0.674063
WT_damage	0.772089		WT_RNaseH	1.29332		KO_RNaseR -	1.92398		WT	0.788845		RNaseR-_R_loop	OE	0.782591		RNaseR-_R_loop	OE	0.625077		RNaseR-_R_loop	OE	4.04242		RNaseR-_R_loop	OE	3.02854
WT_damage	0.834517		WT_RNaseH	0.558246		KO_RNaseR -	1.75478		WT	1.09562		RNaseR-_R_loop	OE	0.377915		RNaseR-_R_loop	OE	0.693384		RNaseR-_R_loop	OE	4.28429		RNaseR-_R_loop	OE	1.9718
WT_damage	1.34256		WT_RNaseH	0.893645		KO_RNaseR -	1.00629		WT	0.876494		RNaseR-_R_loop	OE	0.607983		RNaseR-_R_loop	OE	0.475857		RNaseR-_R_loop	OE	3.40874		RNaseR-_R_loop	OE	0.173122
WT_damage	1.17383		WT_RNaseH	0.965007		KO_RNaseR -	0.736542		WT	0.569721		RNaseR-_R_loop	OE	0.205182		RNaseR-_R_loop	OE	1.07692		RNaseR-_R_loop	OE	5.2469		RNaseR-_R_loop	OE	3.85967
WT_damage	1.01177		WT_RNaseH	1.15038		KO_RNaseR -	1.86188		WT	0.131474		RNaseR-_R_loop	OE	0.74926		RNaseR-_R_loop	OE	0.324117		RNaseR-_R_loop	OE	2.45917		RNaseR-_R_loop	OE	1.75759
WT_damage	1.34023		WT_RNaseH	1.29537		KO_RNaseR -	0.263406		WT	0.701195		RNaseR-_R_loop	OE	0.774861		RNaseR-_R_loop	OE	0.209346		RNaseR-_R_loop	OE	1.27087		RNaseR-_R_loop	OE	0.845102
WT_damage	0.790703		WT_RNaseH	0.521253		KO_RNaseR -	1.22807		WT	0.438247		RNaseR-_R_loop	OE	1.08523		RNaseR-_R_loop	OE	0.547143		RNaseR-_R_loop	OE	5.82068		RNaseR-_R_loop	OE	0.114432
WT_damage	0.686917		WT_RNaseH	0.98387		KO_RNaseR -	1.53876		WT	0.175299		RNaseR-_R_loop	OE	0.623923		RNaseR-_R_loop	OE	0.943877		RNaseR-_R_loop	OE	3.02107		RNaseR-_R_loop	OE	2.85987
WT_damage	0.537731		WT_RNaseH	0.316153		KO_RNaseR -	1.75402		WT	9.86056		RNaseR-_R_loop	OE	0.383555		RNaseR-_R_loop	OE	0.549546		RNaseR-_R_loop	OE	1.17638		RNaseR-_R_loop	OE	0.191796
WT_damage	0.912806		WT_RNaseH	0.914176		KO_RNaseR -	0.508496		WT	0.131474		RNaseR-_R_loop	OE	0.529713		RNaseR-_R_loop	OE	0.562648		RNaseR-_R_loop	OE	2.92531		RNaseR-_R_loop	OE	2.61651
WT_damage	1.01674		WT_RNaseH	0.774475		KO_RNaseR -	2.16541		WT	0.131474		RNaseR-_R_loop	OE	0.376051		RNaseR-_R_loop	OE	0.735927		RNaseR-_R_loop	OE	1.84276		RNaseR-_R_loop	OE	2.2614
WT_damage	1.03732		KO_control	2.31489		KO_RNaseR -	0.293875		WT	0.482072		RNaseR-_R_loop	OE	0.288601		RNaseR-_R_loop	OE	0.514653		RNaseR-_R_loop	OE	2.27303		RNaseR-_R_loop	OE	0.890893
WT_damage	0.915012		KO_control	2.07255		KO_RNaseR -	0.701754		WT	0.788845		RNaseR-_R_loop	OE	0.557013		RNaseR-_R_loop	OE	0.561262		RNaseR-_R_loop	OE	3.53414		RNaseR-_R_loop	OE	0.546089
WT_damage	0.91112		KO_control	2.17324		KO_RNaseR -	0.483194		WT	0.569721		RNaseR-_R_loop	OE	0.269608		RNaseR-_R_loop	OE	0.815332		RNaseR-_R_loop	OE	2.17679		RNaseR-_R_loop	OE	0.414415
WT_damage	0.875222		KO_control	2.56464		KO_RNaseR -	0.587367		WT	0.876494		RNaseR-_R_loop	OE	0.557336		RNaseR-_R_loop	OE	0.558973		RNaseR-_R_loop	OE	4.07496		RNaseR-_R_loop	OE	2.868
WT_damage	1.36295		KO_control	2.48354		KO_RNaseR -	0.610077		WT	0.131474		RNaseR-_R_loop	OE	0.607825		RNaseR-_R_loop	OE	0.36443		RNaseR-_R_loop	OE	4.26124		RNaseR-_R_loop	OE	4.58018
WT_damage	0.884005		KO_control	2.30586		KO_RNaseR -	0.539238		WT	0.131474		RNaseR-_R_loop	OE	0.49779		RNaseR-_R_loop	OE	0.628236		RNaseR-_R_loop	OE	1.29512		RNaseR-_R_loop	OE	1.42048
WT_damage	0.936666		KO_control	2.16704		KO_RNaseR -	0.848116		WT	0.175299		RNaseR-_R_loop	OE	0.458912		RNaseR-_R_loop	OE	0.286395		RNaseR-_R_loop	OE	3.6466		RNaseR-_R_loop	OE	3.7688
WT_damage	0.837749		KO_control	2.17144		KO_RNaseR -	1.38842		WT	4.82072		RNaseR-_R_loop	OE	0.336426		RNaseR-_R_loop	OE	0.202048		RNaseR-_R_loop	OE	5.1784		RNaseR-_R_loop	OE	3.50307
WT_damage	0.837065		KO_control	2.42963		KO_RNaseR -	1.02741		WT	0.175299		RNaseR-_R_loop	OE	0.211896		RNaseR-_R_loop	OE	0.509194		RNaseR-_R_loop	OE	0.00749888		RNaseR-_R_loop	OE	1.88069
WT_damage	0.853316		KO_control	2.703		KO_RNaseR -	1.15748		WT	0.131474		RNaseR-_R_loop	OE	0.74144		RNaseR-_R_loop	OE	0.284232		RNaseR-_R_loop	OE	4.06098		RNaseR-_R_loop	OE	4.05278
WT_damage	1.29021		KO_control	2.37543		KO_RNaseR -	0.335177		WT	0.438247		RNaseR-_R_loop	OE	0.517919		RNaseR-_R_loop	OE	0.671011		RNaseR-_R_loop	OE	3.39003		RNaseR-_R_loop	OE	1.37717
WT_damage	0.836193		KO_control	2.20528		KO_RNaseR -	0.789969		WT	1.75299		RNaseR-_R_loop	OE	0.736538		RNaseR-_R_loop	OE	0.503621		RNaseR-_R_loop	OE	3.35319		RNaseR-_R_loop	OE	1.75747
WT_damage	0.964598		KO_control	2		KO_RNaseR -	0.141673		WT	0.438247		RNaseR-_R_loop	OE	0.175535		RNaseR-_R_loop	OE	0.361179		RNaseR-_R_loop	OE	5.07473		RNaseR-_R_loop	OE	0.0457104
WT_damage	0.954329		KO_control	2.40883		KO_RNaseR -	0.216828		WT	1.44622		RNaseR-_R_loop	OE	0.557564		RNaseR-_R_loop	OE	0.910636		RNaseR-_R_loop	OE	0.9505		RNaseR-_R_loop	OE	0.212376
WT_damage	0.986169		KO_control	2.3846		KO_RNaseR -	0.363518		WT	0.438247		RNaseR-_R_loop	OE	0.693837		RNaseR-_R_loop	OE	0.512131		RNaseR-_R_loop	OE	1.96303		RNaseR-_R_loop	OE	3.28407
WT_damage	1.14319		KO_control	1.75168		KO_RNaseR -	0.779218		WT	0.131474		RNaseR-_R_loop	OE	0.504772		RNaseR-_R_loop	OE	0.864367		RNaseR-_R_loop	OE	1.91132		RNaseR-_R_loop	OE	2.54814
WT_damage	0.9547		KO_control	1.56658		KO_RNaseR -	2.23516		WT	0.788845		RNaseR-_R_loop	OE	0.46014		RNaseR-_R_loop	OE	0.511331		RNaseR-_R_loop	OE	0.453218		RNaseR-_R_loop	OE	2.99525
KO_R_loop	1.149		KO_control	2.00227		KO_RNaseR -	1.32216		WT	1.05179		RNaseR-_R_loop	OE	0.30052		RNaseR-_R_loop	OE	0.461689		RNaseR-_R_loop	OE	3.43411		RNaseR-_R_loop	OE	5.51906
KO_R_loop	1.20045		KO_control	2.12048		KO_RNaseR -	1.30562		WT	1.75299		RNaseR-_R_loop	OE	1.06821		RNaseR-_R_loop	OE	0.6233		RNaseR-_R_loop	OE	4.64979		RNaseR-_R_loop	OE	0.411967
KO_R_loop	1.98161		KO_control	2.15886		KO_RNaseR -	1.37086		WT	1.22709		RNaseR-_R_loop	OE	0.714741		RNaseR-_R_loop	OE	0.77426		RNaseR-_R_loop	OE	4.05321		RNaseR-_R_loop	OE	2.39197
KO_R_loop	1.88174		KO_control	2.05227		KO_RNaseR -	1.36651		KO	2.71713		RNaseR-_R_loop	OE	1.00497		RNaseR-_R_loop	OE	1.15967		RNaseR-_R_loop	OE	3.58487		RNaseR-_R_loop	OE	4.32387
KO_R_loop	0.927179		KO_control	2.07115		KO_RNaseR -	0.824567		KO	9.20319		RNaseR-_R_loop	OE	0.533515		RNaseR-_R_loop	OE	0.299406		RNaseR-_R_loop	OE	1.59591		RNaseR-_R_loop	OE	0.666622
KO_R_loop	1.22318		KO_control	2.08829		KO_RNaseR -	0.449184		KO	9.86056		RNaseR-_R_loop	OE	0.3412		RNaseR-_R_loop	OE	0.495231		RNaseR-_R_loop	OE	3.73031		RNaseR-_R_loop	OE	3.96357
KO_R_loop	0.599661		KO_control	2.13147		KO_RNaseR -	0.287192		KO	4.03187		RNaseR-_R_loop	OE	0.102822		RNaseR-_R_loop	OE	0.785272		RNaseR-_R_loop	OE	0.923578		RNaseR-_R_loop	OE	2.67405
KO_R_loop	0.767793		KO_control	2.09987		KO_RNaseR -	0.705312		KO	10.1673		RNaseR-_R_loop	OE	0.339932		RNaseR-_R_loop	OE	0.615978		RNaseR-_R_loop	OE	0.530907		RNaseR-_R_loop	OE	2.23169
KO_R_loop	3.06353		KO_control	2.26674		KO_RNaseR -	0.747157		KO	4.86454		RNaseR-_R_loop	OE	0.573046		RNaseR-_R_loop	OE	0.494331		RNaseR-_R_loop	OE	3.70233		RNaseR-_R_loop	OE	2.33484
KO_R_loop	2.83166		KO_control	1.97053		KO_RNaseR -	0.218638		KO	6.04781		RNaseR-_R_loop	OE	0.785883		RNaseR-_R_loop	OE	0.237793		RNaseR-_R_loop	OE	2.16087		RNaseR-_R_loop	OE	5.88064
KO_R_loop	3.26969		KO_control	2.11396		KO_RNaseR -	1.67698		KO	9.02789		RNaseR-_R_loop	OE	0.580195		RNaseR-_R_loop	OE	0.473331		RNaseR-_R_loop	OE	2.95109		RNaseR-_R_loop	OE	3.57955
KO_R_loop	3.17976		KO_control	1.92716		KO_RNaseR -	0.95182		KO	3.24303		RNaseR-_R_loop	OE	0.195088		RNaseR-_R_loop	OE	0.494926		RNaseR-_R_loop	OE	3.0459		RNaseR-_R_loop	OE	0.470044
KO_R_loop	1.3461		KO_control	1.80538		KO_RNaseR -	0.696831		KO	4.16335		RNaseR-_R_loop	OE	0.692633		RNaseR-_R_loop	OE	0.518608		RNaseR-_R_loop	OE	2.19088		RNaseR-_R_loop	OE	1.81806
KO_R_loop	0.782173		KO_control	2.25386		KO_RNaseR -	0.422939		KO	2.23506		RNaseR-_R_loop	OE	0.0658403		RNaseR-_R_loop	OE	0.908185		RNaseR-_R_loop	OE	4.63674		RNaseR-_R_loop	OE	2.49777
KO_R_loop	1.75256		KO_control	1.9906		KO_RNaseR -	1.18682		KO	15.1195		RNaseR-_R_loop	OE	0.412982		RNaseR-_R_loop	OE	0.431181		RNaseR-_R_loop	OE	1.52862		RNaseR-_R_loop	OE	0.616834
KO_R_loop	0.971293		KO_control	1.93345		KO_RNaseR -	1.01897		KO	2.14741		RNaseR-_R_loop	OE	0.426426		RNaseR-_R_loop	OE	0.174967		RNaseR-_R_loop	OE	3.50732		RNaseR-_R_loop	OE	3.0873
KO_R_loop	0.573404		KO_control	2.29933		KO_RNaseR -	1.3627		KO	4.29482		RNaseR-_R_loop	OE	0.0147505		RNaseR-_R_loop	OE	0.65158		RNaseR-_R_loop	OE	1.4834		RNaseR-_R_loop	OE	1.2421
KO_R_loop	1.49161		KO_control	2.36977		KO_RNaseR -	0.544616		KO	10.5179		RNaseR-_R_loop	OE	0.760573		RNaseR-_R_loop	OE	0.511668		RNaseR-_R_loop	OE	1.02344		RNaseR-_R_loop	OE	2.60506
KO_R_loop	2.77608		KO_control	2.23186		KO_RNaseR -	0.842353		KO	10.5179		RNaseR-_R_loop	OE	0.343508		RNaseR-_R_loop	OE	0.490421		RNaseR-_R_loop	OE	4.41904		RNaseR-_R_loop	OE	1.0352
KO_R_loop	1.33219		KO_control	2.4141		KO_RNaseR +	1.2759		KO	14.2869		RNaseR-_R_loop	OE	0.421582		RNaseR-_R_loop	OE	0.683577		RNaseR-_R_loop	OE	1.86702		RNaseR-_R_loop	OE	2.9733
KO_R_loop	1.0904		KO_control	2.54579		KO_RNaseR +	1.29998		KO	12.7092		RNaseR-_R_loop	OE	0.888993		RNaseR-_R_loop	OE	0.131039		RNaseR-_R_loop	OE	2.40345		RNaseR-_R_loop	OE	2.9149
KO_R_loop	1.70436		KO_control	2.07323		KO_RNaseR +	1.11097		KO	18.1434		RNaseR-_R_loop	OE	0.683972		RNaseR-_R_loop	OE	0.410089		RNaseR-_R_loop	OE	3.0418		RNaseR-_R_loop	OE	1.02159
KO_R_loop	2.66137		KO_control	2.09207		KO_RNaseR +	1.22678		KO	8.37052		RNaseR-_R_loop	OE	0.482565		RNaseR-_R_loop	OE	0.502125		RNaseR-_R_loop	OE	1.59334		RNaseR-_R_loop	OE	2.57982
KO_R_loop	2.45931		KO_control	2.29182		KO_RNaseR +	0.560393		KO	5.74104		RNaseR-_R_loop	OE	0.650749		RNaseR-_R_loop	OE	0.676614		RNaseR-_R_loop	OE	2.52989		RNaseR-_R_loop	OE	3.28089
KO_R_loop	1.08719		KO_control	2.06812		KO_RNaseR +	0.744457		KO	13.8048		RNaseR-_R_loop	OE	0.619801		RNaseR-_R_loop	OE	0.47739		RNaseR-_R_loop	OE	1.28453		RNaseR-_R_loop	OE	1.98292
KO_R_loop	3.22529		KO_control	2.25949		KO_RNaseR +	0.697336		KO	14.0677		RNaseR-_R_loop	OE	0.961357		RNaseR-_R_loop	OE	0.306261		RNaseR-_R_loop	OE	0.905761		RNaseR-_R_loop	OE	4.69537
KO_R_loop	1.79936		KO_control	2.39386		KO_RNaseR +	0.635999		KO	8.67729		RNaseR-_R_loop	OE	0.586451		RNaseR-_R_loop	OE	0.623094		RNaseR-_R_loop	OE	1.21702		RNaseR-_R_loop	OE	1.26547
KO_R_loop	1.12742		KO_control	2.33513		KO_RNaseR +	0.671387		KO	2.67331		RNaseR-_R_loop	OE	0.648724		RNaseR-_R_loop	OE	0.541887		RNaseR-_R_loop	OE	1.91845		RNaseR-_R_loop	OE	1.76116
KO_R_loop	0.868399		KO_control	2.33796		KO_RNaseR +	0.832472		KO	24.3665		RNaseR-_R_loop	OE	0.605821		RNaseR-_R_loop	OE	0.562833		RNaseR-_R_loop	OE	0.970575		RNaseR-_R_loop	OE	3.11331
KO_R_loop	2.32508		KO_control	2.29746		KO_RNaseR +	0.889954		KO	16.8287		RNaseR-_R_loop	OE	0.409905		RNaseR-_R_loop	OE	0.803393		RNaseR-_R_loop	OE	1.64643		RNaseR-_R_loop	OE	1.8121
KO_R_loop	2.90998		KO_control	2.33191		KO_RNaseR +	0.963409		KO	19.0199		RNaseR-_R_loop	OE	0.538262		RNaseR-_R_loop	OE	0.412719		RNaseR-_R_loop	OE	3.99655		RNaseR-_R_loop	OE	0.890587
KO_R_loop	2.6255		KO_control	2.38067		KO_RNaseR +	0.622842		KO	2.71713		RNaseR-_R_loop	OE	0.954839		RNaseR-_R_loop	OE	0.250133		RNaseR-_R_loop	OE	2.6652		RNaseR-_R_loop	OE	0.943982
KO_R_loop	2.90338		KO_control	2.31132		KO_RNaseR +	0.461455		KO	3.50598		RNaseR-_R_loop	OE	0.275196		RNaseR-_R_loop	OE	0.243047		RNaseR-_R_loop	OE	2.14785		RNaseR-_R_loop	OE	2.25922
KO_R_loop	2.48494		KO_control	2.26363		KO_RNaseR +	0.507914		KO	3.81275		RNaseR-_R_loop	OE	0.544787		RNaseR-_R_loop	OE	0.301939		RNaseR-_R_loop	OE	2.35099		RNaseR-_R_loop	OE	1.98231
KO_R_loop	2.72738		KO_RNaseH	0.930784		KO_RNaseR +	0.719544		KO	7.49402		RNaseR-_R_loop	OE	0.880069		RNaseR-_R_loop	OE	0.218294		RNaseR-_R_loop	OE	0.595739		RNaseR-_R_loop	OE	1.80875
KO_R_loop	1.78394		KO_RNaseH	0.941598		KO_RNaseR +	0.608		KO	24.5418		RNaseR-_R_loop	OE	0.448455		RNaseR-_R_loop	OE	0.526095		RNaseR-_R_loop	OE	1.55466		RNaseR-_R_loop	OE	1.30303
KO_R_loop	1.98292		KO_RNaseH	0.755233		KO_RNaseR +	0.613914		KO	11.5697		RNaseR-_R_loop	OE	0.227138		RNaseR-_R_loop	OE	0.953885		RNaseR-_R_loop	OE	3.57367		RNaseR-_R_loop	OE	2.6224
KO_R_loop	2.91973		KO_RNaseH	0.886825		KO_RNaseR +	0.626785		KO	5.39044		RNaseR-_R_loop	OE	0.276766		RNaseR-_R_loop	OE	0.51453		RNaseR-_R_loop	OE	3.90677		RNaseR-_R_loop	OE	0.150139
KO_R_loop	1.28356		KO_RNaseH	0.804124		KO_RNaseR +	0.459611		KO	15.8645		RNaseR-_R_loop	OE	0.40642		RNaseR-_R_loop	OE	0.716157		RNaseR-_R_loop	OE	5.16243		RNaseR+_R_loop	EV	1.17401
KO_R_loop	3.41617		KO_RNaseH	0.778027		KO_RNaseR +	0.84482		KO	7.05578		RNaseR-_R_loop	OE	0.28283		RNaseR-_R_loop	OE	0.283848		RNaseR-_R_loop	OE	4.35741		RNaseR+_R_loop	EV	0.715924
KO_R_loop	1.89277		KO_RNaseH	0.969537		KO_RNaseR +	0.759837		KO	2.62948		RNaseR+_R_loop	EV	0.69488		RNaseR-_R_loop	OE	0.486442		RNaseR-_R_loop	OE	3.69827		RNaseR+_R_loop	EV	1.49414
KO_R_loop	2.30576		KO_RNaseH	1.17208		KO_RNaseR +	0.771982		KO	4.64542		RNaseR+_R_loop	EV	0.803037		RNaseR-_R_loop	OE	0.6676		RNaseR-_R_loop	OE	1.08796		RNaseR+_R_loop	EV	1.47301
KO_R_loop	2.14113		KO_RNaseH	0.817995		KO_RNaseR +	0.889649		KO	12.6215		RNaseR+_R_loop	EV	1.07889		RNaseR-_R_loop	OE	0.455784		RNaseR-_R_loop	OE	1.49665		RNaseR+_R_loop	EV	1.23446
KO_R_loop	1.87468		KO_RNaseH	1.23162		KO_RNaseR +	0.75739		KO	0.74502		RNaseR+_R_loop	EV	1.1806		RNaseR-_R_loop	OE	0.718003		RNaseR-_R_loop	OE	3.68494		RNaseR+_R_loop	EV	1.1893
KO_damage	3.76098		KO_RNaseH	0.803449		KO_RNaseR +	0.689768		KO	3.98805		RNaseR+_R_loop	EV	1.67311		RNaseR-_R_loop	OE	0.697026		RNaseR-_R_loop	OE	2.76209		RNaseR+_R_loop	EV	1.26199
KO_damage	2.76577		KO_RNaseH	0.98981		KO_RNaseR +	1.01428		KO	17.5299		RNaseR+_R_loop	EV	0.856495		RNaseR-_R_loop	OE	0.391904		RNaseR-_R_loop	OE	1.72125		RNaseR+_R_loop	EV	1.47194
KO_damage	1.90988		KO_RNaseH	0.992984		KO_RNaseR +	1.1488		KO	3.5498		RNaseR+_R_loop	EV	0.738626		RNaseR-_R_loop	OE	0.359886		RNaseR-_R_loop	OE	1.63637		RNaseR+_R_loop	EV	1.90683
KO_damage	1.80147		KO_RNaseH	0.921601		KO_RNaseR +	0.804795		KO	18.8008		RNaseR+_R_loop	EV	1.57625		RNaseR-_R_loop	OE	1.07965		RNaseR-_R_loop	OE	3.10158		RNaseR+_R_loop	EV	0.490133
KO_damage	4.44874		KO_RNaseH	0.902328		KO_RNaseR +	0.644762		KO	22.5259		RNaseR+_R_loop	EV	1.68532		RNaseR-_R_loop	OE	0.493134		RNaseR-_R_loop	OE	1.6083		RNaseR+_R_loop	EV	1.44562
KO_damage	3.10784		KO_RNaseH	1.06361		KO_RNaseR +	0.275797		KO	26.0757		RNaseR+_R_loop	EV	0.908822		RNaseR+_R_loop	EV	0.982888		RNaseR-_R_loop	OE	3.38973		RNaseR+_R_loop	EV	1.07154
KO_damage	4.77513		KO_RNaseH	1.14262		KO_RNaseR +	0.471639		KO	3.0239		RNaseR+_R_loop	EV	0.733101		RNaseR+_R_loop	EV	0.723021		RNaseR-_R_loop	OE	3.27979		RNaseR+_R_loop	EV	0.756791
KO_damage	3.18228		KO_RNaseH	1.10023		KO_RNaseR +	0.321915		KO	6.00398		RNaseR+_R_loop	EV	0.0367773		RNaseR+_R_loop	EV	0.541516		RNaseR-_R_loop	OE	3.70721		RNaseR+_R_loop	EV	1.12657
KO_damage	4.07225		KO_RNaseH	1.08873		KO_RNaseR +	0.473851		KO	15.0757		RNaseR+_R_loop	EV	1.54832		RNaseR+_R_loop	EV	0.435903		RNaseR-_R_loop	OE	2.2293		RNaseR+_R_loop	EV	0.279159
KO_damage	3.79394		KO_RNaseH	1.11142		KO_RNaseR +	0.488631		KO	15.0757		RNaseR+_R_loop	EV	0.497067		RNaseR+_R_loop	EV	1.47287		RNaseR-_R_loop	OE	0.887224		RNaseR+_R_loop	EV	0.969984
KO_damage	3.67261		KO_RNaseH	1.21371		KO_RNaseR +	0.439153		KO	15.6892		RNaseR+_R_loop	EV	0.363288		RNaseR+_R_loop	EV	0.511624		RNaseR-_R_loop	OE	1.23177		RNaseR+_R_loop	EV	1.33415
KO_damage	3.5605		KO_RNaseH	1.07629		KO_RNaseR +	0.45777		KO	13.4104		RNaseR+_R_loop	EV	2.31146		RNaseR+_R_loop	EV	1.34817		RNaseR-_R_loop	OE	2.11367		RNaseR+_R_loop	EV	1.02962
KO_damage	2.17678		KO_RNaseH	0.871344		KO_RNaseR +	0.234024		KO	3.11155		RNaseR+_R_loop	EV	0.998471		RNaseR+_R_loop	EV	1.72209		RNaseR-_R_loop	OE	2.70458		RNaseR+_R_loop	EV	1.47093
KO_damage	4.97088		KO_RNaseH	0.986366		KO_RNaseR +	0.294322		KO	9.29084		RNaseR+_R_loop	EV	0.873059		RNaseR+_R_loop	EV	1.59622		RNaseR+_R_loop	EV	1.92887		RNaseR+_R_loop	EV	0.690162
KO_damage	3.09343		KO_RNaseH	0.721846		KO_RNaseR +	1.00286		KO	14.243		RNaseR+_R_loop	EV	0.388607		RNaseR+_R_loop	EV	0.940286		RNaseR+_R_loop	EV	1.41474		RNaseR+_R_loop	EV	0.265562
KO_damage	2.21062		KO_RNaseH	0.695925		KO_RNaseR +	1.19353		KO	13.1912		RNaseR+_R_loop	EV	0.841958		RNaseR+_R_loop	EV	0.737635		RNaseR+_R_loop	EV	0.0510345		RNaseR+_R_loop	EV	0.949777
KO_damage	4.04675		KO_RNaseH	0.831168		KO_RNaseR +	1.21859		KO	1.22709		RNaseR+_R_loop	EV	1.34487		RNaseR+_R_loop	EV	0.46466		RNaseR+_R_loop	EV	0.954754		RNaseR+_R_loop	EV	0.626988
KO_damage	3.35607		KO_RNaseH	0.924403		KO_RNaseR +	1.16085		KO	2.41036		RNaseR+_R_loop	EV	1.08208		RNaseR+_R_loop	EV	1.00109		RNaseR+_R_loop	EV	0.453396		RNaseR+_R_loop	EV	0.856027
KO_damage	2.10439		KO_RNaseH	0.86945		KO_RNaseR +	1.37073		KO	8.23904		RNaseR+_R_loop	EV	1.31508		RNaseR+_R_loop	EV	0.8928		RNaseR+_R_loop	EV	0.168456		RNaseR+_R_loop	EV	0.111138
KO_damage	5.5895		KO_RNaseH	0.547563		KO_RNaseR +	1.38645		KO	10.9562		RNaseR+_R_loop	EV	1.81593		RNaseR+_R_loop	EV	1.08955		RNaseR+_R_loop	EV	1.83381		RNaseR+_R_loop	EV	0.823205
KO_damage	4.79172		KO_RNaseH	0.899925		KO_RNaseR +	1.24838		KO	4.38247		RNaseR+_R_loop	EV	1.43512		RNaseR+_R_loop	EV	0.704908		RNaseR+_R_loop	EV	1.49007		RNaseR+_R_loop	EV	1.27755
KO_damage	2.79459		KO_RNaseH	0.769846		KO_RNaseR +	1.38578		KO	15.7331		RNaseR+_R_loop	EV	0.65079		RNaseR+_R_loop	EV	1.32872		RNaseR+_R_loop	EV	0.878835		RNaseR+_R_loop	EV	0.640188
KO_damage	4.58017		KO_RNaseH	0.974344		KO_RNaseR +	1.22369		KO	10.7371		RNaseR+_R_loop	EV	1.21779		RNaseR+_R_loop	EV	1.37179		RNaseR+_R_loop	EV	0.877675		RNaseR+_R_loop	EV	0.196241
KO_damage	5.4709		KO_RNaseH	0.95883		KO_RNaseR +	1.20342		KO	13.0598		RNaseR+_R_loop	EV	0.795854		RNaseR+_R_loop	EV	1.55479		RNaseR+_R_loop	EV	1.15322		RNaseR+_R_loop	EV	1.35933
KO_damage	4.53942		KO_RNaseH	1.05362		KO_RNaseR +	0.901339		KO	11.5697		RNaseR+_R_loop	EV	0.637078		RNaseR+_R_loop	EV	2.14866		RNaseR+_R_loop	EV	2.27618		RNaseR+_R_loop	EV	1.56675
KO_damage	1.97733		KO_RNaseH	0.772287		KO_RNaseR +	0.972212		KO	13.9363		RNaseR+_R_loop	EV	0.446357		RNaseR+_R_loop	EV	1.1106		RNaseR+_R_loop	EV	1.03883		RNaseR+_R_loop	EV	1.45189
KO_damage	3.8844		KO_RNaseH	0.881239		KO_RNaseR +	1.01228		KO	13.9363		RNaseR+_R_loop	EV	0.519475		RNaseR+_R_loop	EV	0.719308		RNaseR+_R_loop	EV	1.18571		RNaseR+_R_loop	EV	0.541506
KO_damage	3.59411		KO_RNaseH	0.926495		KO_RNaseR +	0.828517		KO	2.19124		RNaseR+_R_loop	EV	1.11664		RNaseR+_R_loop	EV	0.971366		RNaseR+_R_loop	EV	0.367001		RNaseR+_R_loop	EV	0.915509
KO_damage	4.58521		KO_RNaseH	1.07344		KO_RNaseR +	1.0156		KO	10.8247		RNaseR+_R_loop	EV	1.90208		RNaseR+_R_loop	EV	0.186901		RNaseR+_R_loop	EV	1.50386		RNaseR+_R_loop	EV	0.464878
KO_damage	2.98779		KO_RNaseH	1.11067		KO_RNaseR +	1.16597		KO	1.62151		RNaseR+_R_loop	EV	1.12266		RNaseR+_R_loop	EV	1.07621		RNaseR+_R_loop	EV	0.0419951		RNaseR+_R_loop	EV	0.774016
KO_damage	3.15938		KO_RNaseH	0.632009		KO_RNaseR +	0.844738		KO	15.6016		RNaseR+_R_loop	EV	1.17853		RNaseR+_R_loop	EV	0.795131		RNaseR+_R_loop	EV	1.70195		RNaseR+_R_loop	EV	0.485426
KO_damage	5.33244		KO_RNaseH	0.654374		KO_RNaseR +	1.15792		KO	14.3745		RNaseR+_R_loop	EV	0.437082		RNaseR+_R_loop	EV	1.21589		RNaseR+_R_loop	EV	0.604808		RNaseR+_R_loop	EV	0.779147
KO_damage	2.04062		KO_RNaseH	0.546261		KO_RNaseR +	1.13394		KO	15.1633		RNaseR+_R_loop	EV	0.964642		RNaseR+_R_loop	EV	0.874489		RNaseR+_R_loop	EV	1.54049		RNaseR+_R_loop	EV	0.828716
KO_damage	5.14449		KO_RNaseH	0.250538		KO_RNaseR +	1.17628		KO	12.1394		RNaseR+_R_loop	EV	0.0828944		RNaseR+_R_loop	EV	0.311829		RNaseR+_R_loop	EV	0.511791		RNaseR+_R_loop	EV	0.804315
KO_damage	5.05316		KO_RNaseH	0.517477		KO_RNaseR +	0.928235		KO	12.6653		RNaseR+_R_loop	EV	1.11543		RNaseR+_R_loop	EV	1.02899		RNaseR+_R_loop	EV	1.01107		RNaseR+_R_loop	EV	0.811571
KO_damage	3.11302					KO_RNaseR +	0.75886		KO	15.1633		RNaseR+_R_loop	EV	1.21432		RNaseR+_R_loop	EV	0.325863		RNaseR+_R_loop	EV	1.08701		RNaseR+_R_loop	EV	0.649745
KO_damage	4.53529								KO	14.3745		RNaseR+_R_loop	EV	0.975328		RNaseR+_R_loop	EV	1.46429		RNaseR+_R_loop	EV	1.20742		RNaseR+_R_loop	EV	1.42927
KO_damage	3.51593								KO	12.49		RNaseR+_R_loop	EV	1.21617		RNaseR+_R_loop	EV	0.084991		RNaseR+_R_loop	EV	0.537853		RNaseR+_R_loop	EV	0.210808
KO_damage	2.90226								KO	12.6215		RNaseR+_R_loop	EV	1.03431		RNaseR+_R_loop	EV	0.938706		RNaseR+_R_loop	EV	0.310639		RNaseR+_R_loop	EV	0.469987
KO_damage	4.34627								KO	18.012		RNaseR+_R_loop	EV	1.2441		RNaseR+_R_loop	EV	1.24218		RNaseR+_R_loop	EV	1.29446		RNaseR+_R_loop	EV	1.25937
KO_damage	5.52088								KO	1.88446		RNaseR+_R_loop	EV	1.74989		RNaseR+_R_loop	EV	0.241693		RNaseR+_R_loop	EV	1.40151		RNaseR+_R_loop	EV	1.10552
									KO	13.1912		RNaseR+_R_loop	EV	1.4086		RNaseR+_R_loop	EV	1.71828		RNaseR+_R_loop	EV	1.03391		RNaseR+_R_loop	EV	0.587535
									KO	18.4502		RNaseR+_R_loop	EV	0.903876		RNaseR+_R_loop	EV	0.562581		RNaseR+_R_loop	EV	1.8746		RNaseR+_R_loop	EV	1.42501
									KO	19.7211		RNaseR+_R_loop	EV	0.367642		RNaseR+_R_loop	EV	0.754325		RNaseR+_R_loop	EV	0.775346		RNaseR+_R_loop	EV	1.03591
									KO	18.2311		RNaseR+_R_loop	EV	1.08403		RNaseR+_R_loop	EV	1.09311		RNaseR+_R_loop	EV	1.8859		RNaseR+_R_loop	EV	0.598192
									KO	21.3865		RNaseR+_R_loop	EV	0.701511		RNaseR+_R_loop	EV	0.839919		RNaseR+_R_loop	EV	1.26429		RNaseR+_R_loop	EV	1.84306
									KO	20.1594		RNaseR+_R_loop	EV	1.58676		RNaseR+_R_loop	EV	0.486384		RNaseR+_R_loop	EV	0.0186076		RNaseR+_R_loop	EV	1.16441
									KO	0.832669		RNaseR+_R_loop	EV	0.137354		RNaseR+_R_loop	EV	1.21757		RNaseR+_R_loop	EV	1.32272		RNaseR+_R_loop	EV	1.91434
									KO	7.23108		RNaseR+_R_loop	EV	0.694258		RNaseR+_R_loop	EV	0.745273		RNaseR+_R_loop	EV	0.993558		RNaseR+_R_loop	EV	0.914745
									KO	2.01594		RNaseR+_R_loop	EV	1.08588		RNaseR+_R_loop	EV	1.26673		RNaseR+_R_loop	EV	0.868776		RNaseR+_R_loop	EV	1.82717
									KO	11.7888		RNaseR+_R_loop	EV	0.817675		RNaseR+_R_loop	EV	0.755139		RNaseR+_R_loop	EV	1.17139		RNaseR+_R_loop	EV	1.2766
									KO	9.77291		RNaseR+_R_loop	EV	0.605253		RNaseR+_R_loop	EV	0.5262		RNaseR+_R_loop	EV	0.730364		RNaseR+_R_loop	EV	1.72032
									KO	0.525896		RNaseR+_R_loop	EV	0.746161		RNaseR+_R_loop	EV	0.962607		RNaseR+_R_loop	EV	0.814879		RNaseR+_R_loop	EV	0.750418
									KO	1.88446		RNaseR+_R_loop	EV	1.18289		RNaseR+_R_loop	EV	1.33904		RNaseR+_R_loop	EV	1.02602		RNaseR+_R_loop	EV	1.0338
									KO	14.8566		RNaseR+_R_loop	EV	1.30707		RNaseR+_R_loop	EV	1.13308		RNaseR+_R_loop	EV	0.814982		RNaseR+_R_loop	EV	1.13369
									KO	13.0159		RNaseR+_R_loop	EV	1.19723		RNaseR+_R_loop	EV	0.980668		RNaseR+_R_loop	EV	0.970574		RNaseR+_R_loop	EV	0.812396
									KO	2.84861		RNaseR+_R_loop	EV	1.95138		RNaseR+_R_loop	EV	0.0250738		RNaseR+_R_loop	EV	0.923908		RNaseR+_R_loop	EV	0.886373
									KO	13.498		RNaseR+_R_loop	EV	1.43717		RNaseR+_R_loop	EV	1.74478		RNaseR+_R_loop	EV	1.57911		RNaseR+_R_loop	EV	0.0591043
									KO	14.1554		RNaseR+_R_loop	EV	1.0231		RNaseR+_R_loop	EV	0.990277		RNaseR+_R_loop	EV	2.02206		RNaseR+_R_loop	EV	0.6776
									KO	14.0239		RNaseR+_R_loop	EV	0.580188		RNaseR+_R_loop	EV	0.573378		RNaseR+_R_loop	EV	1.08661		RNaseR+_R_loop	EV	1.0133
									KO	14.8127		RNaseR+_R_loop	EV	2.2532		RNaseR+_R_loop	EV	0.908446		RNaseR+_R_loop	EV	1.62902		RNaseR+_R_loop	EV	0.724775
									KO	3.50598		RNaseR+_R_loop	EV	1.20527		RNaseR+_R_loop	EV	1.14266		RNaseR+_R_loop	EV	0.941235		RNaseR+_R_loop	EV	0.379163
									KO	3.06773		RNaseR+_R_loop	EV	0.568712		RNaseR+_R_loop	EV	0.242333		RNaseR+_R_loop	EV	0.855138		RNaseR+_R_loop	EV	0.601496
									KO	11.745		RNaseR+_R_loop	EV	0.975785		RNaseR+_R_loop	EV	1.37338		RNaseR+_R_loop	EV	1.17433		RNaseR+_R_loop	EV	0.860058
									KO	11.9203		RNaseR+_R_loop	EV	0.736964		RNaseR+_R_loop	EV	1.13536		RNaseR+_R_loop	EV	1.31808		RNaseR+_R_loop	EV	1.24507
									KO	3.68127		RNaseR+_R_loop	EV	0.760192		RNaseR+_R_loop	EV	1.61898		RNaseR+_R_loop	EV	0.699842		RNaseR+_R_loop	EV	1.42453
									KO	12.4024		RNaseR+_R_loop	EV	0.452227		RNaseR+_R_loop	EV	1.50933		RNaseR+_R_loop	EV	0.304347		RNaseR+_R_loop	EV	1.02985
									KO	0.657371		RNaseR+_R_loop	EV	0.943228		RNaseR+_R_loop	EV	0.738333		RNaseR+_R_loop	EV	0.29121		RNaseR+_R_loop	EV	2.36598
									KO	3.11155		RNaseR+_R_loop	EV	1.0378		RNaseR+_R_loop	EV	0.762444		RNaseR+_R_loop	EV	1.25076		RNaseR+_R_loop	EV	1.44088
									KO	11.8327		RNaseR+_R_loop	EV	0.384895		RNaseR+_R_loop	EV	0.506841		RNaseR+_R_loop	EV	1.6865		RNaseR+_R_loop	EV	0.864252
									KO	13.4104		RNaseR+_R_loop	EV	0.622775		RNaseR+_R_loop	EV	0.827494		RNaseR+_R_loop	EV	0.795325		RNaseR+_R_loop	EV	1.14926
									KO	13.9363		RNaseR+_R_loop	EV	0.769462		RNaseR+_R_loop	EV	1.48824		RNaseR+_R_loop	EV	1.74589		RNaseR+_R_loop	OE	3.52022
									KO	11.6135		RNaseR+_R_loop	EV	0.902405		RNaseR+_R_loop	EV	1.91718		RNaseR+_R_loop	EV	0.833819		RNaseR+_R_loop	OE	3.56237
									KO	5.82869		RNaseR+_R_loop	EV	1.16641		RNaseR+_R_loop	EV	1.48018		RNaseR+_R_loop	EV	1.74193		RNaseR+_R_loop	OE	2.43834
												RNaseR+_R_loop	OE	0.158599		RNaseR+_R_loop	EV	0.0846986		RNaseR+_R_loop	EV	0.765896		RNaseR+_R_loop	OE	4.52949
												RNaseR+_R_loop	OE	0.649742		RNaseR+_R_loop	EV	1.42628		RNaseR+_R_loop	EV	0.793071		RNaseR+_R_loop	OE	3.24531
												RNaseR+_R_loop	OE	0.651836		RNaseR+_R_loop	EV	1.53474		RNaseR+_R_loop	EV	0.937513		RNaseR+_R_loop	OE	2.81663
												RNaseR+_R_loop	OE	0.524978		RNaseR+_R_loop	EV	1.32284		RNaseR+_R_loop	EV	0.123371		RNaseR+_R_loop	OE	2.18307
												RNaseR+_R_loop	OE	0.825163		RNaseR+_R_loop	EV	0.577965		RNaseR+_R_loop	EV	0.74108		RNaseR+_R_loop	OE	2.4421
												RNaseR+_R_loop	OE	0.566469		RNaseR+_R_loop	EV	1.54903		RNaseR+_R_loop	EV	0.562639		RNaseR+_R_loop	OE	1.61875
												RNaseR+_R_loop	OE	0.52843		RNaseR+_R_loop	EV	1.37954		RNaseR+_R_loop	EV	0.825629		RNaseR+_R_loop	OE	1.7785
												RNaseR+_R_loop	OE	0.529429		RNaseR+_R_loop	EV	1.34573		RNaseR+_R_loop	EV	0.952796		RNaseR+_R_loop	OE	3.04602
												RNaseR+_R_loop	OE	0.575283		RNaseR+_R_loop	EV	0.817525		RNaseR+_R_loop	EV	0.930751		RNaseR+_R_loop	OE	1.23412
												RNaseR+_R_loop	OE	0.744484		RNaseR+_R_loop	EV	1.43843		RNaseR+_R_loop	EV	0.328059		RNaseR+_R_loop	OE	3.51662
												RNaseR+_R_loop	OE	0.579426		RNaseR+_R_loop	OE	0.718657		RNaseR+_R_loop	EV	0.232892		RNaseR+_R_loop	OE	2.52239
												RNaseR+_R_loop	OE	0.636716		RNaseR+_R_loop	OE	0.567736		RNaseR+_R_loop	EV	1.55468		RNaseR+_R_loop	OE	1.76283
												RNaseR+_R_loop	OE	0.148119		RNaseR+_R_loop	OE	0.183127		RNaseR+_R_loop	EV	0.993406		RNaseR+_R_loop	OE	0.386395
												RNaseR+_R_loop	OE	0.35606		RNaseR+_R_loop	OE	0.32296		RNaseR+_R_loop	EV	0.737191		RNaseR+_R_loop	OE	1.71256
												RNaseR+_R_loop	OE	0.857661		RNaseR+_R_loop	OE	0.103598		RNaseR+_R_loop	EV	0.924317		RNaseR+_R_loop	OE	3.31401
												RNaseR+_R_loop	OE	0.124354		RNaseR+_R_loop	OE	0.532908		RNaseR+_R_loop	EV	1.23174		RNaseR+_R_loop	OE	3.29044
												RNaseR+_R_loop	OE	0.52672		RNaseR+_R_loop	OE	0.31964		RNaseR+_R_loop	EV	0.0863219		RNaseR+_R_loop	OE	1.45528
												RNaseR+_R_loop	OE	0.566614		RNaseR+_R_loop	OE	0.597528		RNaseR+_R_loop	EV	0.653875		RNaseR+_R_loop	OE	0.549062
												RNaseR+_R_loop	OE	0.721591		RNaseR+_R_loop	OE	0.507895		RNaseR+_R_loop	EV	1.22936		RNaseR+_R_loop	OE	3.35516
												RNaseR+_R_loop	OE	0.36193		RNaseR+_R_loop	OE	0.415717		RNaseR+_R_loop	EV	1.12293		RNaseR+_R_loop	OE	1.42384
												RNaseR+_R_loop	OE	0.499721		RNaseR+_R_loop	OE	0.393561		RNaseR+_R_loop	OE	5.82082		RNaseR+_R_loop	OE	1.3449
												RNaseR+_R_loop	OE	0.022084		RNaseR+_R_loop	OE	0.336457		RNaseR+_R_loop	OE	3.03739		RNaseR+_R_loop	OE	2.31494
												RNaseR+_R_loop	OE	0.548584		RNaseR+_R_loop	OE	0.452413		RNaseR+_R_loop	OE	3.72019		RNaseR+_R_loop	OE	3.87436
												RNaseR+_R_loop	OE	0.275675		RNaseR+_R_loop	OE	0.181998		RNaseR+_R_loop	OE	4.2231		RNaseR+_R_loop	OE	2.39162
												RNaseR+_R_loop	OE	0.391858		RNaseR+_R_loop	OE	0.550278		RNaseR+_R_loop	OE	3.05419		RNaseR+_R_loop	OE	1.22572
												RNaseR+_R_loop	OE	0.134166		RNaseR+_R_loop	OE	0.329666		RNaseR+_R_loop	OE	5.07619		RNaseR+_R_loop	OE	3
												RNaseR+_R_loop	OE	0.561165		RNaseR+_R_loop	OE	0.257324		RNaseR+_R_loop	OE	0.409951		RNaseR+_R_loop	OE	2.86868
												RNaseR+_R_loop	OE	0.637634		RNaseR+_R_loop	OE	0.343726		RNaseR+_R_loop	OE	3.61126		RNaseR+_R_loop	OE	2.23466
												RNaseR+_R_loop	OE	0.373948		RNaseR+_R_loop	OE	0.798798		RNaseR+_R_loop	OE	1.04643		RNaseR+_R_loop	OE	3.96353
												RNaseR+_R_loop	OE	0.952157		RNaseR+_R_loop	OE	0.0476454		RNaseR+_R_loop	OE	3.35497		RNaseR+_R_loop	OE	5.59132
												RNaseR+_R_loop	OE	0.638715		RNaseR+_R_loop	OE	0.339023		RNaseR+_R_loop	OE	0.785866		RNaseR+_R_loop	OE	3.33172
												RNaseR+_R_loop	OE	0.714213		RNaseR+_R_loop	OE	0.433199		RNaseR+_R_loop	OE	3.00047		RNaseR+_R_loop	OE	3.73132
												RNaseR+_R_loop	OE	1.01308		RNaseR+_R_loop	OE	0.299984		RNaseR+_R_loop	OE	3.31611		RNaseR+_R_loop	OE	2.04287
												RNaseR+_R_loop	OE	0.279871		RNaseR+_R_loop	OE	0.326118		RNaseR+_R_loop	OE	4.67775		RNaseR+_R_loop	OE	5.58337
												RNaseR+_R_loop	OE	0.676199		RNaseR+_R_loop	OE	0.49022		RNaseR+_R_loop	OE	4.3067		RNaseR+_R_loop	OE	3.28349
												RNaseR+_R_loop	OE	0.724517		RNaseR+_R_loop	OE	0.45717		RNaseR+_R_loop	OE	3.11934		RNaseR+_R_loop	OE	1.30531
												RNaseR+_R_loop	OE	0.454977		RNaseR+_R_loop	OE	0.271842		RNaseR+_R_loop	OE	4.18561		RNaseR+_R_loop	OE	3.7322
												RNaseR+_R_loop	OE	0.543278		RNaseR+_R_loop	OE	0.528491		RNaseR+_R_loop	OE	2.85273		RNaseR+_R_loop	OE	2.85056
												RNaseR+_R_loop	OE	0.181936		RNaseR+_R_loop	OE	0.448272		RNaseR+_R_loop	OE	1.53395		RNaseR+_R_loop	OE	2.8892
												RNaseR+_R_loop	OE	0.584307		RNaseR+_R_loop	OE	0.553079		RNaseR+_R_loop	OE	0.6706		RNaseR+_R_loop	OE	0.832454
												RNaseR+_R_loop	OE	0.266334		RNaseR+_R_loop	OE	0.136712		RNaseR+_R_loop	OE	4.68672		RNaseR+_R_loop	OE	4.58959
												RNaseR+_R_loop	OE	0.677574		RNaseR+_R_loop	OE	0.252372		RNaseR+_R_loop	OE	3.56212		RNaseR+_R_loop	OE	1.68545
												RNaseR+_R_loop	OE	0.236343		RNaseR+_R_loop	OE	0.371313		RNaseR+_R_loop	OE	4.83772		RNaseR+_R_loop	OE	4.05743
												RNaseR+_R_loop	OE	0.543371		RNaseR+_R_loop	OE	0.609469		RNaseR+_R_loop	OE	1.6159		RNaseR+_R_loop	OE	1.30438
												RNaseR+_R_loop	OE	0.226816		RNaseR+_R_loop	OE	0.301768		RNaseR+_R_loop	OE	4.43695		RNaseR+_R_loop	OE	2.70142
												RNaseR+_R_loop	OE	0.389926		RNaseR+_R_loop	OE	0.197582		RNaseR+_R_loop	OE	4.92052		RNaseR+_R_loop	OE	2.98039
												RNaseR+_R_loop	OE	0.03504		RNaseR+_R_loop	OE	0.570738		RNaseR+_R_loop	OE	5.36187		RNaseR+_R_loop	OE	2.21168
												RNaseR+_R_loop	OE	0.491523		RNaseR+_R_loop	OE	0.507384		RNaseR+_R_loop	OE	4.57201		RNaseR+_R_loop	OE	2.15756
												RNaseR+_R_loop	OE	0.724208		RNaseR+_R_loop	OE	0.157719		RNaseR+_R_loop	OE	1.1452		RNaseR+_R_loop	OE	1.57571
												RNaseR+_R_loop	OE	0.506406		RNaseR+_R_loop	OE	0.834365		RNaseR+_R_loop	OE	0.694685		RNaseR+_R_loop	OE	2.69256
												RNaseR+_R_loop	OE	0.0228916		RNaseR+_R_loop	OE	0.721051		RNaseR+_R_loop	OE	4.23753		RNaseR+_R_loop	OE	2.31967
												RNaseR+_R_loop	OE	0.288173		RNaseR+_R_loop	OE	0.123956		RNaseR+_R_loop	OE	0.891741		RNaseR+_R_loop	OE	1.51555
												RNaseR+_R_loop	OE	0.906281		RNaseR+_R_loop	OE	0.856428		RNaseR+_R_loop	OE	2.72543		RNaseR+_R_loop	OE	3.63205
												RNaseR+_R_loop	OE	0.948028		RNaseR+_R_loop	OE	0.0536176		RNaseR+_R_loop	OE	3.57515		RNaseR+_R_loop	OE	1.6831
												RNaseR+_R_loop	OE	0.137622		RNaseR+_R_loop	OE	0.432259		RNaseR+_R_loop	OE	1.44811		RNaseR+_R_loop	OE	1.60954
												RNaseR+_R_loop	OE	0.35709		RNaseR+_R_loop	OE	0.175169		RNaseR+_R_loop	OE	2.31064		RNaseR+_R_loop	OE	1.78397
												RNaseR+_R_loop	OE	0.552665		RNaseR+_R_loop	OE	0.333202		RNaseR+_R_loop	OE	3.1417		RNaseR+_R_loop	OE	2.18976
												RNaseR+_R_loop	OE	0.543306		RNaseR+_R_loop	OE	0.339039		RNaseR+_R_loop	OE	3.85257		RNaseR+_R_loop	OE	2.42659
												RNaseR+_R_loop	OE	0.29919		RNaseR+_R_loop	OE	0.477924		RNaseR+_R_loop	OE	0.0326547		RNaseR+_R_loop	OE	2.58344
												RNaseR+_R_loop	OE	0.197831		RNaseR+_R_loop	OE	0.178672		RNaseR+_R_loop	OE	0.939626		RNaseR+_R_loop	OE	2.85102
												RNaseR+_R_loop	OE	0.407937		RNaseR+_R_loop	OE	0.158935		RNaseR+_R_loop	OE	2.23488		RNaseR+_R_loop	OE	2.168
												RNaseR+_R_loop	OE	0.730823		RNaseR+_R_loop	OE	0.391348		RNaseR+_R_loop	OE	5.40933		RNaseR+_R_loop	OE	0.164095
												RNaseR+_R_loop	OE	0.463068		RNaseR+_R_loop	OE	0.256759		RNaseR+_R_loop	OE	2.91943		RNaseR+_R_loop	OE	2.21629
												RNaseR+_R_loop	OE	0.280437		RNaseR+_R_loop	OE	0.454744		RNaseR+_R_loop	OE	2.02844		RNaseR+_R_loop	OE	3.09383
												RNaseR+_R_loop	OE	0.319711		RNaseR+_R_loop	OE	0.235707		RNaseR+_R_loop	OE	3.62202		RNaseR+_R_loop	OE	3.07345
												RNaseR+_R_loop	OE	0.894972		RNaseR+_R_loop	OE	0.574981		RNaseR+_R_loop	OE	4.93199		RNaseR+_R_loop	OE	2.35765
												RNaseR+_R_loop	OE	0.3353		RNaseR+_R_loop	OE	0.417194		RNaseR+_R_loop	OE	3.01624		RNaseR+_R_loop	OE	0.548045
												RNaseR+_R_loop	OE	0.663861		RNaseR+_R_loop	OE	0.535926		RNaseR+_R_loop	OE	4.00364		RNaseR+_R_loop	OE	3.54874
												RNaseR+_R_loop	OE	0.856235		RNaseR+_R_loop	OE	0.205428		RNaseR+_R_loop	OE	2.44997		RNaseR+_R_loop	OE	4.00172
												RNaseR+_R_loop	OE	0.577111		RNaseR+_R_loop	OE	0.36746		RNaseR+_R_loop	OE	0.983237		RNaseR+_R_loop	OE	0.371517
												RNaseR+_R_loop	OE	0.342152		RNaseR+_R_loop	OE	0.482295		RNaseR+_R_loop	OE	3.35423		RNaseR+_R_loop	OE	2.63538
												RNaseR+_R_loop	OE	0.445792		RNaseR+_R_loop	OE	0.392678		RNaseR+_R_loop	OE	2.42369		RNaseR+_R_loop	OE	1.56166
												RNaseR+_R_loop	OE	0.322995		RNaseR+_R_loop	OE	0.753176		RNaseR+_R_loop	OE	0.676669		RNaseR+_R_loop	OE	2.37823
												RNaseR+_R_loop	OE	0.789987		RNaseR+_R_loop	OE	0.00527476		RNaseR+_R_loop	OE	3.15188		RNaseR+_R_loop	OE	3.44051
												RNaseR+_R_loop	OE	0.416048		RNaseR+_R_loop	OE	0.567509		RNaseR+_R_loop	OE	2.09864		RNaseR+_R_loop	OE	1.95134
												RNaseR+_R_loop	OE	0.877485		RNaseR+_R_loop	OE	0.414141		RNaseR+_R_loop	OE	2.60052		RNaseR+_R_loop	OE	2.86404
												RNaseR-_Damage	EV	0.631773		RNaseR+_R_loop	OE	0.606711		RNaseR+_R_loop	OE	4.03171		RNaseR-_Damage	EV	0.956852
												RNaseR-_Damage	EV	1.06556		RNaseR+_R_loop	OE	0.390728		RNaseR+_R_loop	OE	3.04017		RNaseR-_Damage	EV	1.05467
												RNaseR-_Damage	EV	1.00027		RNaseR+_R_loop	OE	0.155359		RNaseR+_R_loop	OE	4.17818		RNaseR-_Damage	EV	0.819894
												RNaseR-_Damage	EV	0.710086		RNaseR+_R_loop	OE	0.498069		RNaseR+_R_loop	OE	3.19596		RNaseR-_Damage	EV	0.655367
												RNaseR-_Damage	EV	0.118921		RNaseR+_R_loop	OE	0.366003		RNaseR+_R_loop	OE	2.5485		RNaseR-_Damage	EV	0.0474754
												RNaseR-_Damage	EV	1.0035		RNaseR+_R_loop	OE	0.206583		RNaseR+_R_loop	OE	1.9989		RNaseR-_Damage	EV	1.02277
												RNaseR-_Damage	EV	0.593644		RNaseR+_R_loop	OE	0.275417		RNaseR+_R_loop	OE	3.73639		RNaseR-_Damage	EV	0.0348568
												RNaseR-_Damage	EV	1.58127		RNaseR+_R_loop	OE	0.422669		RNaseR+_R_loop	OE	2.91802		RNaseR-_Damage	EV	0.83728
												RNaseR-_Damage	EV	0.464038		RNaseR+_R_loop	OE	0.91819		RNaseR+_R_loop	OE	2.24522		RNaseR-_Damage	EV	1.50697
												RNaseR-_Damage	EV	1.60535		RNaseR+_R_loop	OE	0.450069		RNaseR+_R_loop	OE	1.79912		RNaseR-_Damage	EV	1.03748
												RNaseR-_Damage	EV	0.630715		RNaseR+_R_loop	OE	0.20858		RNaseR+_R_loop	OE	2.72929		RNaseR-_Damage	EV	0.23393
												RNaseR-_Damage	EV	1.14754		RNaseR+_R_loop	OE	0.804782		RNaseR+_R_loop	OE	3.15491		RNaseR-_Damage	EV	1.15263
												RNaseR-_Damage	EV	1.48032		RNaseR+_R_loop	OE	0.320483		RNaseR+_R_loop	OE	0.893419		RNaseR-_Damage	EV	1.10862
												RNaseR-_Damage	EV	0.702241		RNaseR+_R_loop	OE	0.239591		RNaseR+_R_loop	OE	4.98071		RNaseR-_Damage	EV	0.74791
												RNaseR-_Damage	EV	1.29134		RNaseR+_R_loop	OE	0.15326		RNaseR+_R_loop	OE	2.03206		RNaseR-_Damage	EV	0.572857
												RNaseR-_Damage	EV	0.938702		RNaseR+_R_loop	OE	0.271831		RNaseR+_R_loop	OE	4.11948		RNaseR-_Damage	EV	0.732601
												RNaseR-_Damage	EV	0.363844		RNaseR+_R_loop	OE	0.811307		RNaseR+_R_loop	OE	3.96867		RNaseR-_Damage	EV	1.04307
												RNaseR-_Damage	EV	0.838739		RNaseR-_Damage	EV	1.44676		RNaseR+_R_loop	OE	1.27122		RNaseR-_Damage	EV	1.80468
												RNaseR-_Damage	EV	1.87614		RNaseR-_Damage	EV	1.09549		RNaseR+_R_loop	OE	4.0483		RNaseR-_Damage	EV	1.74671
												RNaseR-_Damage	EV	0.86945		RNaseR-_Damage	EV	1.17677		RNaseR+_R_loop	OE	1.40837		RNaseR-_Damage	EV	0.968097
												RNaseR-_Damage	EV	0.53809		RNaseR-_Damage	EV	1.35908		RNaseR+_R_loop	OE	2.46225		RNaseR-_Damage	EV	0.555298
												RNaseR-_Damage	EV	0.957338		RNaseR-_Damage	EV	1.13671		RNaseR+_R_loop	OE	3.3963		RNaseR-_Damage	EV	0.583487
												RNaseR-_Damage	EV	1.16822		RNaseR-_Damage	EV	1.10051		RNaseR+_R_loop	OE	2.53456		RNaseR-_Damage	EV	0.77375
												RNaseR-_Damage	EV	1.5114		RNaseR-_Damage	EV	1.57616		RNaseR+_R_loop	OE	2.76987		RNaseR-_Damage	EV	1.3874
												RNaseR-_Damage	EV	1.61494		RNaseR-_Damage	EV	0.909412		RNaseR+_R_loop	OE	1.34187		RNaseR-_Damage	EV	0.844923
												RNaseR-_Damage	EV	1.04217		RNaseR-_Damage	EV	1.16003		RNaseR+_R_loop	OE	2.69213		RNaseR-_Damage	EV	1.13132
												RNaseR-_Damage	EV	1.62626		RNaseR-_Damage	EV	0.473744		RNaseR-_Damage	EV	0.820221		RNaseR-_Damage	EV	1.33398
												RNaseR-_Damage	EV	0.56747		RNaseR-_Damage	EV	1.9514		RNaseR-_Damage	EV	1.61995		RNaseR-_Damage	EV	0.536405
												RNaseR-_Damage	EV	0.299974		RNaseR-_Damage	EV	1.83754		RNaseR-_Damage	EV	1.67684		RNaseR-_Damage	EV	1.22518
												RNaseR-_Damage	EV	0.728073		RNaseR-_Damage	EV	0.0709971		RNaseR-_Damage	EV	1.16832		RNaseR-_Damage	EV	0.644078
												RNaseR-_Damage	EV	0.703826		RNaseR-_Damage	EV	0.879359		RNaseR-_Damage	EV	0.751521		RNaseR-_Damage	EV	0.999809
												RNaseR-_Damage	EV	0.284342		RNaseR-_Damage	EV	1.3356		RNaseR-_Damage	EV	0.571498		RNaseR-_Damage	EV	0.398508
												RNaseR-_Damage	EV	1.29575		RNaseR-_Damage	EV	1.29564		RNaseR-_Damage	EV	1.01128		RNaseR-_Damage	EV	1.13096
												RNaseR-_Damage	EV	0.556757		RNaseR-_Damage	EV	1.46125		RNaseR-_Damage	EV	0.474115		RNaseR-_Damage	EV	0.162996
												RNaseR-_Damage	EV	0.862906		RNaseR-_Damage	EV	0.742792		RNaseR-_Damage	EV	0.921468		RNaseR-_Damage	EV	0.449243
												RNaseR-_Damage	EV	0.115789		RNaseR-_Damage	EV	0.290417		RNaseR-_Damage	EV	0.744638		RNaseR-_Damage	EV	0.675265
												RNaseR-_Damage	EV	1.28754		RNaseR-_Damage	EV	1.18769		RNaseR-_Damage	EV	1.85291		RNaseR-_Damage	EV	1.39843
												RNaseR-_Damage	EV	2.02514		RNaseR-_Damage	EV	0.0916374		RNaseR-_Damage	EV	1.17798		RNaseR-_Damage	EV	0.656872
												RNaseR-_Damage	EV	0.504992		RNaseR-_Damage	EV	1.38653		RNaseR-_Damage	EV	1.54259		RNaseR-_Damage	EV	1.21473
												RNaseR-_Damage	EV	0.925206		RNaseR-_Damage	EV	1.42677		RNaseR-_Damage	EV	0.14973		RNaseR-_Damage	EV	0.870235
												RNaseR-_Damage	EV	2.05669		RNaseR-_Damage	EV	0.126749		RNaseR-_Damage	EV	1.35778		RNaseR-_Damage	EV	1.26355
												RNaseR-_Damage	EV	1.49959		RNaseR-_Damage	EV	1.56729		RNaseR-_Damage	EV	0.0384993		RNaseR-_Damage	EV	0.432667
												RNaseR-_Damage	EV	2.03712		RNaseR-_Damage	EV	0.874493		RNaseR-_Damage	EV	1.50474		RNaseR-_Damage	EV	1.19056
												RNaseR-_Damage	EV	0.98412		RNaseR-_Damage	EV	0.606927		RNaseR-_Damage	EV	0.332553		RNaseR-_Damage	EV	0.731872
												RNaseR-_Damage	EV	0.903413		RNaseR-_Damage	EV	1.27363		RNaseR-_Damage	EV	1.95309		RNaseR-_Damage	EV	0.5819
												RNaseR-_Damage	EV	0.707242		RNaseR-_Damage	EV	1.77076		RNaseR-_Damage	EV	1.26115		RNaseR-_Damage	EV	1.38942
												RNaseR-_Damage	EV	1.77447		RNaseR-_Damage	EV	1.94018		RNaseR-_Damage	EV	1.07555		RNaseR-_Damage	EV	1.02337
												RNaseR-_Damage	EV	0.281161		RNaseR-_Damage	EV	0.293268		RNaseR-_Damage	EV	0.153346		RNaseR-_Damage	EV	0.57669
												RNaseR-_Damage	EV	1.15569		RNaseR-_Damage	EV	0.747534		RNaseR-_Damage	EV	0.144361		RNaseR-_Damage	EV	0.75766
												RNaseR-_Damage	EV	0.961567		RNaseR-_Damage	EV	1.09534		RNaseR-_Damage	EV	0.959569		RNaseR-_Damage	EV	1.07964
												RNaseR-_Damage	EV	2.22309		RNaseR-_Damage	EV	1.04749		RNaseR-_Damage	EV	1.50756		RNaseR-_Damage	EV	1.69984
												RNaseR-_Damage	EV	0.653227		RNaseR-_Damage	EV	0.743162		RNaseR-_Damage	EV	0.0324975		RNaseR-_Damage	EV	1.06183
												RNaseR-_Damage	EV	0.158504		RNaseR-_Damage	EV	0.386517		RNaseR-_Damage	EV	1.54702		RNaseR-_Damage	EV	2.5159
												RNaseR-_Damage	EV	1.11469		RNaseR-_Damage	EV	0.842402		RNaseR-_Damage	EV	1.11423		RNaseR-_Damage	EV	0.209982
												RNaseR-_Damage	EV	0.965229		RNaseR-_Damage	EV	0.304429		RNaseR-_Damage	EV	0.532382		RNaseR-_Damage	EV	1.31013
												RNaseR-_Damage	EV	0.526374		RNaseR-_Damage	EV	1.0279		RNaseR-_Damage	EV	0.48038		RNaseR-_Damage	EV	2.13387
												RNaseR-_Damage	EV	1.05961		RNaseR-_Damage	EV	0.509327		RNaseR-_Damage	EV	1.64269		RNaseR-_Damage	EV	0.157921
												RNaseR-_Damage	EV	0.83575		RNaseR-_Damage	EV	0.938139		RNaseR-_Damage	EV	1.12677		RNaseR-_Damage	EV	0.734059
												RNaseR-_Damage	EV	0.614404		RNaseR-_Damage	EV	0.566609		RNaseR-_Damage	EV	0.441973		RNaseR-_Damage	EV	1.57092
												RNaseR-_Damage	EV	1.26192		RNaseR-_Damage	EV	0.76501		RNaseR-_Damage	EV	1.6122		RNaseR-_Damage	EV	0.563354
												RNaseR-_Damage	EV	0.804934		RNaseR-_Damage	EV	0.783218		RNaseR-_Damage	EV	0.343374		RNaseR-_Damage	EV	1.49638
												RNaseR-_Damage	EV	0.0202777		RNaseR-_Damage	EV	1.7992		RNaseR-_Damage	EV	1.41601		RNaseR-_Damage	EV	1.13161
												RNaseR-_Damage	EV	0.46862		RNaseR-_Damage	EV	1.4348		RNaseR-_Damage	EV	0.512711		RNaseR-_Damage	EV	1.9569
												RNaseR-_Damage	EV	0.668295		RNaseR-_Damage	EV	0.86985		RNaseR-_Damage	EV	1.28831		RNaseR-_Damage	EV	1.17617
												RNaseR-_Damage	EV	1.78524		RNaseR-_Damage	EV	0.277975		RNaseR-_Damage	EV	0.965138		RNaseR-_Damage	EV	1.17771
												RNaseR-_Damage	EV	1.44706		RNaseR-_Damage	EV	1.63197		RNaseR-_Damage	EV	1.36832		RNaseR-_Damage	EV	0.763129
												RNaseR-_Damage	EV	1.65397		RNaseR-_Damage	EV	0.152816		RNaseR-_Damage	EV	0.534837		RNaseR-_Damage	EV	1.16382
												RNaseR-_Damage	EV	1.52632		RNaseR-_Damage	EV	0.304033		RNaseR-_Damage	EV	1.30776		RNaseR-_Damage	EV	1.4102
												RNaseR-_Damage	EV	1.16032		RNaseR-_Damage	EV	0.545956		RNaseR-_Damage	EV	1.09273		RNaseR-_Damage	EV	1.16766
												RNaseR-_Damage	EV	0.159725		RNaseR-_Damage	EV	0.429177		RNaseR-_Damage	EV	1.48249		RNaseR-_Damage	EV	1.14001
												RNaseR-_Damage	EV	1.09984		RNaseR-_Damage	EV	0.47006		RNaseR-_Damage	EV	1.50284		RNaseR-_Damage	EV	1.34795
												RNaseR-_Damage	EV	1.86375		RNaseR-_Damage	EV	1.77468		RNaseR-_Damage	EV	2.36576		RNaseR-_Damage	EV	2.02575
												RNaseR-_Damage	EV	0.877199		RNaseR-_Damage	EV	0.944941		RNaseR-_Damage	EV	1.14547		RNaseR-_Damage	OE	1.40032
												RNaseR-_Damage	EV	0.558087		RNaseR-_Damage	EV	0.581884		RNaseR-_Damage	EV	1.1479		RNaseR-_Damage	OE	0.918239
												RNaseR-_Damage	EV	1.59217		RNaseR-_Damage	EV	1.40817		RNaseR-_Damage	EV	0.712403		RNaseR-_Damage	OE	3.83312
												RNaseR-_Damage	EV	1.27724		RNaseR-_Damage	EV	1.12586		RNaseR-_Damage	EV	1.25043		RNaseR-_Damage	OE	1.75063
												RNaseR-_Damage	EV	1.42031		RNaseR-_Damage	EV	0.281626		RNaseR-_Damage	EV	0.891282		RNaseR-_Damage	OE	1.2569
												RNaseR-_Damage	EV	1.23791		RNaseR-_Damage	EV	0.674128		RNaseR-_Damage	EV	0.651558		RNaseR-_Damage	OE	2.55482
												RNaseR-_Damage	EV	1.28277		RNaseR-_Damage	EV	1.326		RNaseR-_Damage	EV	1.79513		RNaseR-_Damage	OE	3.4861
												RNaseR-_Damage	EV	0.995031		RNaseR-_Damage	EV	2.16956		RNaseR-_Damage	EV	0.880685		RNaseR-_Damage	OE	1.87332
												RNaseR-_Damage	EV	0.483907		RNaseR-_Damage	EV	1.9502		RNaseR-_Damage	EV	1.40092		RNaseR-_Damage	OE	0.767968
												RNaseR-_Damage	EV	0.313561		RNaseR-_Damage	EV	1.50706		RNaseR-_Damage	EV	0.967998		RNaseR-_Damage	OE	2.30571
												RNaseR-_Damage	OE	0.209074		RNaseR-_Damage	EV	1.00039		RNaseR-_Damage	EV	0.352263		RNaseR-_Damage	OE	1.81237
												RNaseR-_Damage	OE	0.567781		RNaseR-_Damage	EV	0.0195102		RNaseR-_Damage	EV	0.206712		RNaseR-_Damage	OE	0.953242
												RNaseR-_Damage	OE	0.495867		RNaseR-_Damage	EV	0.572962		RNaseR-_Damage	EV	1.08328		RNaseR-_Damage	OE	2.24982
												RNaseR-_Damage	OE	0.852675		RNaseR-_Damage	EV	0.879899		RNaseR-_Damage	EV	1.061		RNaseR-_Damage	OE	5.35704
												RNaseR-_Damage	OE	0.148562		RNaseR-_Damage	EV	1.30008		RNaseR-_Damage	EV	1.84524		RNaseR-_Damage	OE	1.92128
												RNaseR-_Damage	OE	0.313018		RNaseR-_Damage	EV	1.04354		RNaseR-_Damage	EV	1.48557		RNaseR-_Damage	OE	1.51319
												RNaseR-_Damage	OE	0.433651		RNaseR-_Damage	EV	1.0429		RNaseR-_Damage	EV	0.760087		RNaseR-_Damage	OE	2.48233
												RNaseR-_Damage	OE	0.0705757		RNaseR-_Damage	EV	2.10289		RNaseR-_Damage	EV	1.04879		RNaseR-_Damage	OE	0.678443
												RNaseR-_Damage	OE	0.376511		RNaseR-_Damage	EV	1.23901		RNaseR-_Damage	EV	1.31889		RNaseR-_Damage	OE	1.33101
												RNaseR-_Damage	OE	0.261157		RNaseR-_Damage	EV	0.841111		RNaseR-_Damage	EV	0.383386		RNaseR-_Damage	OE	3.4298
												RNaseR-_Damage	OE	0.130964		RNaseR-_Damage	EV	0.752999		RNaseR-_Damage	EV	0.0688147		RNaseR-_Damage	OE	1.46005
												RNaseR-_Damage	OE	0.376748		RNaseR-_Damage	EV	1.06494		RNaseR-_Damage	EV	1.02445		RNaseR-_Damage	OE	2.04564
												RNaseR-_Damage	OE	0.308582		RNaseR-_Damage	EV	0.523848		RNaseR-_Damage	EV	0.580127		RNaseR-_Damage	OE	3.34842
												RNaseR-_Damage	OE	0.762707		RNaseR-_Damage	EV	1.82291		RNaseR-_Damage	EV	0.935638		RNaseR-_Damage	OE	2.43995
												RNaseR-_Damage	OE	0.289515		RNaseR-_Damage	EV	0.836951		RNaseR-_Damage	EV	0.857423		RNaseR-_Damage	OE	3.56607
												RNaseR-_Damage	OE	0.605937		RNaseR-_Damage	EV	0.69343		RNaseR-_Damage	EV	0.28265		RNaseR-_Damage	OE	0.59717
												RNaseR-_Damage	OE	0.49292		RNaseR-_Damage	OE	0.0622933		RNaseR-_Damage	EV	0.913783		RNaseR-_Damage	OE	0.718611
												RNaseR-_Damage	OE	0.117138		RNaseR-_Damage	OE	0.175082		RNaseR-_Damage	EV	1.3465		RNaseR-_Damage	OE	2.08032
												RNaseR-_Damage	OE	0.555987		RNaseR-_Damage	OE	0.40445		RNaseR-_Damage	EV	0.733061		RNaseR-_Damage	OE	2.55279
												RNaseR-_Damage	OE	0.425169		RNaseR-_Damage	OE	0.280896		RNaseR-_Damage	EV	1.1429		RNaseR-_Damage	OE	3.57971
												RNaseR-_Damage	OE	0.499304		RNaseR-_Damage	OE	0.386328		RNaseR-_Damage	EV	0.338539		RNaseR-_Damage	OE	3.17418
												RNaseR-_Damage	OE	0.63332		RNaseR-_Damage	OE	0.0737216		RNaseR-_Damage	EV	1.4439		RNaseR-_Damage	OE	1.61323
												RNaseR-_Damage	OE	0.485111		RNaseR-_Damage	OE	0.186433		RNaseR-_Damage	EV	1.22205		RNaseR-_Damage	OE	1.88719
												RNaseR-_Damage	OE	0.885875		RNaseR-_Damage	OE	0.18761		RNaseR-_Damage	EV	1.41031		RNaseR-_Damage	OE	1.35822
												RNaseR-_Damage	OE	0.485545		RNaseR-_Damage	OE	0.0654562		RNaseR-_Damage	EV	1.2034		RNaseR-_Damage	OE	1.07827
												RNaseR-_Damage	OE	0.112469		RNaseR-_Damage	OE	0.649813		RNaseR-_Damage	EV	1.0823		RNaseR-_Damage	OE	0.574118
												RNaseR-_Damage	OE	0.656156		RNaseR-_Damage	OE	0.386927		RNaseR-_Damage	EV	0.591663		RNaseR-_Damage	OE	3.36533
												RNaseR-_Damage	OE	0.120941		RNaseR-_Damage	OE	0.337738		RNaseR-_Damage	EV	1.03723		RNaseR-_Damage	OE	2.48126
												RNaseR-_Damage	OE	0.0686525		RNaseR-_Damage	OE	0.0385961		RNaseR-_Damage	EV	0.914572		RNaseR-_Damage	OE	3.8615
												RNaseR-_Damage	OE	0.233435		RNaseR-_Damage	OE	0.149222		RNaseR-_Damage	OE	0.747792		RNaseR-_Damage	OE	1.51341
												RNaseR-_Damage	OE	0.251212		RNaseR-_Damage	OE	0.0143032		RNaseR-_Damage	OE	1.49978		RNaseR-_Damage	OE	2.80601
												RNaseR-_Damage	OE	0.288578		RNaseR-_Damage	OE	0.328413		RNaseR-_Damage	OE	0.318232		RNaseR-_Damage	OE	3.4252
												RNaseR-_Damage	OE	0.891759		RNaseR-_Damage	OE	0.537334		RNaseR-_Damage	OE	1.18353		RNaseR-_Damage	OE	2.63686
												RNaseR-_Damage	OE	0.899615		RNaseR-_Damage	OE	0.400539		RNaseR-_Damage	OE	6.49304		RNaseR-_Damage	OE	2.26834
												RNaseR-_Damage	OE	0.651859		RNaseR-_Damage	OE	0.131373		RNaseR-_Damage	OE	2.66549		RNaseR-_Damage	OE	1.15087
												RNaseR-_Damage	OE	0.107066		RNaseR-_Damage	OE	0.474991		RNaseR-_Damage	OE	0.221893		RNaseR-_Damage	OE	2.24262
												RNaseR-_Damage	OE	0.460372		RNaseR-_Damage	OE	0.426584		RNaseR-_Damage	OE	3.55104		RNaseR-_Damage	OE	2.62102
												RNaseR-_Damage	OE	0.586762		RNaseR-_Damage	OE	0.560256		RNaseR-_Damage	OE	4.00485		RNaseR-_Damage	OE	0.621104
												RNaseR-_Damage	OE	0.41674		RNaseR-_Damage	OE	0.183335		RNaseR-_Damage	OE	1.58864		RNaseR-_Damage	OE	3.56641
												RNaseR-_Damage	OE	0.500852		RNaseR-_Damage	OE	0.0335504		RNaseR-_Damage	OE	3.20564		RNaseR-_Damage	OE	2.38176
												RNaseR-_Damage	OE	0.196699		RNaseR-_Damage	OE	0.28787		RNaseR-_Damage	OE	3.96434		RNaseR-_Damage	OE	2.92847
												RNaseR-_Damage	OE	0.103311		RNaseR-_Damage	OE	0.401591		RNaseR-_Damage	OE	2.2364		RNaseR-_Damage	OE	2.25457
												RNaseR-_Damage	OE	0.837552		RNaseR-_Damage	OE	0.770432		RNaseR-_Damage	OE	3.28896		RNaseR-_Damage	OE	2.31104
												RNaseR-_Damage	OE	0.526901		RNaseR-_Damage	OE	0.292247		RNaseR-_Damage	OE	0.26065		RNaseR-_Damage	OE	1.51177
												RNaseR-_Damage	OE	0.342817		RNaseR-_Damage	OE	0.438073		RNaseR-_Damage	OE	3.21779		RNaseR-_Damage	OE	0.943745
												RNaseR-_Damage	OE	0.542673		RNaseR-_Damage	OE	0.288254		RNaseR-_Damage	OE	4.01799		RNaseR-_Damage	OE	3.10598
												RNaseR-_Damage	OE	1.0159		RNaseR-_Damage	OE	0.945794		RNaseR-_Damage	OE	2.2463		RNaseR-_Damage	OE	1.64065
												RNaseR-_Damage	OE	0.55286		RNaseR-_Damage	OE	0.705512		RNaseR-_Damage	OE	2.54938		RNaseR-_Damage	OE	1.30893
												RNaseR-_Damage	OE	0.838543		RNaseR-_Damage	OE	0.244497		RNaseR-_Damage	OE	0.563121		RNaseR-_Damage	OE	2.41044
												RNaseR-_Damage	OE	0.826595		RNaseR-_Damage	OE	0.275294		RNaseR-_Damage	OE	1.23677		RNaseR-_Damage	OE	0.242751
												RNaseR-_Damage	OE	0.34315		RNaseR-_Damage	OE	0.306332		RNaseR-_Damage	OE	0.168467		RNaseR-_Damage	OE	0.605362
												RNaseR-_Damage	OE	0.661789		RNaseR-_Damage	OE	0.345949		RNaseR-_Damage	OE	4.14801		RNaseR-_Damage	OE	3.60672
												RNaseR-_Damage	OE	0.276676		RNaseR-_Damage	OE	0.146793		RNaseR-_Damage	OE	1.80386		RNaseR-_Damage	OE	3.10728
												RNaseR-_Damage	OE	0.0526335		RNaseR-_Damage	OE	0.336391		RNaseR-_Damage	OE	4.29222		RNaseR-_Damage	OE	1.39011
												RNaseR-_Damage	OE	0.126725		RNaseR-_Damage	OE	0.108428		RNaseR-_Damage	OE	4.09063		RNaseR-_Damage	OE	3.77344
												RNaseR-_Damage	OE	0.413555		RNaseR-_Damage	OE	0.00913452		RNaseR-_Damage	OE	0.749375		RNaseR-_Damage	OE	0.759472
												RNaseR-_Damage	OE	0.943599		RNaseR-_Damage	OE	0.548874		RNaseR-_Damage	OE	1.51144		RNaseR-_Damage	OE	3.97369
												RNaseR-_Damage	OE	0.482618		RNaseR-_Damage	OE	0.505482		RNaseR-_Damage	OE	1.67867		RNaseR-_Damage	OE	1.0245
												RNaseR-_Damage	OE	0.235369		RNaseR-_Damage	OE	0.145931		RNaseR-_Damage	OE	1.70833		RNaseR-_Damage	OE	1.4175
												RNaseR-_Damage	OE	0.516823		RNaseR-_Damage	OE	0.686375		RNaseR-_Damage	OE	1.91817		RNaseR-_Damage	OE	1.74569
												RNaseR-_Damage	OE	0.6442		RNaseR-_Damage	OE	0.25617		RNaseR-_Damage	OE	0.929768		RNaseR-_Damage	OE	1.92996
												RNaseR-_Damage	OE	0.101246		RNaseR-_Damage	OE	0.229418		RNaseR-_Damage	OE	2.197		RNaseR-_Damage	OE	1.72327
												RNaseR-_Damage	OE	0.166765		RNaseR-_Damage	OE	0.0327109		RNaseR-_Damage	OE	2.14832		RNaseR-_Damage	OE	3.31982
												RNaseR-_Damage	OE	0.0748397		RNaseR-_Damage	OE	0.30555		RNaseR-_Damage	OE	3.11797		RNaseR-_Damage	OE	0.748843
												RNaseR-_Damage	OE	0.10823		RNaseR-_Damage	OE	0.272481		RNaseR-_Damage	OE	3.83245		RNaseR-_Damage	OE	2.73217
												RNaseR-_Damage	OE	0.212323		RNaseR-_Damage	OE	0.332521		RNaseR-_Damage	OE	1.27671		RNaseR+_Damage	EV	0.830737
												RNaseR-_Damage	OE	0.374547		RNaseR-_Damage	OE	0.443395		RNaseR-_Damage	OE	3.44243		RNaseR+_Damage	EV	1.39725
												RNaseR-_Damage	OE	0.838186		RNaseR-_Damage	OE	0.578867		RNaseR-_Damage	OE	4.93453		RNaseR+_Damage	EV	0.322855
												RNaseR-_Damage	OE	0.696139		RNaseR-_Damage	OE	0.408823		RNaseR-_Damage	OE	0.238987		RNaseR+_Damage	EV	0.988718
												RNaseR-_Damage	OE	0.528427		RNaseR-_Damage	OE	0.604104		RNaseR-_Damage	OE	3.19601		RNaseR+_Damage	EV	0.478312
												RNaseR-_Damage	OE	0.29971		RNaseR-_Damage	OE	0.625489		RNaseR-_Damage	OE	1.00306		RNaseR+_Damage	EV	1.48186
												RNaseR-_Damage	OE	0.443115		RNaseR-_Damage	OE	0.547659		RNaseR-_Damage	OE	4.74327		RNaseR+_Damage	EV	1.14867
												RNaseR-_Damage	OE	0.60324		RNaseR-_Damage	OE	0.206192		RNaseR-_Damage	OE	0.204962		RNaseR+_Damage	EV	1.28367
												RNaseR-_Damage	OE	0.316765		RNaseR-_Damage	OE	0.480025		RNaseR-_Damage	OE	1.47305		RNaseR+_Damage	EV	0.901903
												RNaseR-_Damage	OE	0.742565		RNaseR-_Damage	OE	0.0160143		RNaseR-_Damage	OE	4.49763		RNaseR+_Damage	EV	1.36564
												RNaseR-_Damage	OE	0.753021		RNaseR-_Damage	OE	0.030662		RNaseR-_Damage	OE	0.0810594		RNaseR+_Damage	EV	0.553916
												RNaseR-_Damage	OE	0.136303		RNaseR-_Damage	OE	0.393065		RNaseR-_Damage	OE	2.95561		RNaseR+_Damage	EV	1.26713
												RNaseR-_Damage	OE	0.250604		RNaseR-_Damage	OE	0.183102		RNaseR-_Damage	OE	0.868806		RNaseR+_Damage	EV	0.439334
												RNaseR-_Damage	OE	0.782791		RNaseR-_Damage	OE	0.195648		RNaseR-_Damage	OE	3.0503		RNaseR+_Damage	EV	0.46569
												RNaseR-_Damage	OE	0.00554284		RNaseR-_Damage	OE	0.578648		RNaseR-_Damage	OE	2.55993		RNaseR+_Damage	EV	1.1204
												RNaseR-_Damage	OE	0.568399		RNaseR-_Damage	OE	0.0658372		RNaseR-_Damage	OE	1.30461		RNaseR+_Damage	EV	2.20196
												RNaseR+_Damage	EV	2.58247		RNaseR-_Damage	OE	0.426126		RNaseR-_Damage	OE	3.41955		RNaseR+_Damage	EV	0.576589
												RNaseR+_Damage	EV	0.414128		RNaseR-_Damage	OE	0.433784		RNaseR-_Damage	OE	2.39751		RNaseR+_Damage	EV	0.321771
												RNaseR+_Damage	EV	0.54109		RNaseR-_Damage	OE	0.759327		RNaseR-_Damage	OE	1.69575		RNaseR+_Damage	EV	1.19007
												RNaseR+_Damage	EV	1.30714		RNaseR-_Damage	OE	0.370408		RNaseR-_Damage	OE	4.95861		RNaseR+_Damage	EV	0.340501
												RNaseR+_Damage	EV	1.813		RNaseR-_Damage	OE	0.508115		RNaseR-_Damage	OE	0.981436		RNaseR+_Damage	EV	0.145126
												RNaseR+_Damage	EV	1.39092		RNaseR-_Damage	OE	0.647564		RNaseR-_Damage	OE	3.06245		RNaseR+_Damage	EV	1.59821
												RNaseR+_Damage	EV	0.243951		RNaseR-_Damage	OE	0.19339		RNaseR-_Damage	OE	2.28781		RNaseR+_Damage	EV	0.988759
												RNaseR+_Damage	EV	2.09875		RNaseR-_Damage	OE	0.173356		RNaseR-_Damage	OE	4.22201		RNaseR+_Damage	EV	0.965289
												RNaseR+_Damage	EV	0.0776264		RNaseR-_Damage	OE	0.354661		RNaseR-_Damage	OE	2.42502		RNaseR+_Damage	EV	0.0805577
												RNaseR+_Damage	EV	0.403427		RNaseR-_Damage	OE	0.701973		RNaseR-_Damage	OE	4.77384		RNaseR+_Damage	EV	1.54683
												RNaseR+_Damage	EV	0.944468		RNaseR-_Damage	OE	0.100169		RNaseR-_Damage	OE	0.559144		RNaseR+_Damage	EV	1.93137
												RNaseR+_Damage	EV	2.09177		RNaseR-_Damage	OE	0.60985		RNaseR-_Damage	OE	5.51305		RNaseR+_Damage	EV	1.29566
												RNaseR+_Damage	EV	1.22233		RNaseR-_Damage	OE	0.295045		RNaseR-_Damage	OE	2.0461		RNaseR+_Damage	EV	1.33761
												RNaseR+_Damage	EV	1.33565		RNaseR-_Damage	OE	0.341905		RNaseR-_Damage	OE	3.73018		RNaseR+_Damage	EV	0.74883
												RNaseR+_Damage	EV	1.84018		RNaseR-_Damage	OE	0.210171		RNaseR-_Damage	OE	2.11314		RNaseR+_Damage	EV	0.796164
												RNaseR+_Damage	EV	1.46429		RNaseR-_Damage	OE	0.617108		RNaseR-_Damage	OE	3.05942		RNaseR+_Damage	EV	1.85726
												RNaseR+_Damage	EV	0.346928		RNaseR-_Damage	OE	0.730816		RNaseR-_Damage	OE	2.36261		RNaseR+_Damage	EV	0.467821
												RNaseR+_Damage	EV	1.3252		RNaseR-_Damage	OE	0.773883		RNaseR-_Damage	OE	1.82229		RNaseR+_Damage	EV	1.65636
												RNaseR+_Damage	EV	0.911051		RNaseR-_Damage	OE	0.0286802		RNaseR-_Damage	OE	3.11866		RNaseR+_Damage	EV	1.4959
												RNaseR+_Damage	EV	1.86776		RNaseR-_Damage	OE	0.535617		RNaseR-_Damage	OE	3.54738		RNaseR+_Damage	EV	0.786006
												RNaseR+_Damage	EV	0.843173		RNaseR-_Damage	OE	0.202253		RNaseR-_Damage	OE	3.8552		RNaseR+_Damage	EV	1.17553
												RNaseR+_Damage	EV	0.194019		RNaseR-_Damage	OE	0.0239802		RNaseR-_Damage	OE	1.95577		RNaseR+_Damage	EV	0.439512
												RNaseR+_Damage	EV	1.21501		RNaseR-_Damage	OE	0.427168		RNaseR-_Damage	OE	2.93529		RNaseR+_Damage	EV	0.256647
												RNaseR+_Damage	EV	1.14556		RNaseR-_Damage	OE	0.307429		RNaseR-_Damage	OE	0.117601		RNaseR+_Damage	EV	1.52533
												RNaseR+_Damage	EV	0.95737		RNaseR-_Damage	OE	0.545141		RNaseR-_Damage	OE	1.59415		RNaseR+_Damage	EV	0.521316
												RNaseR+_Damage	EV	0.431982		RNaseR+_Damage	EV	1.58078		RNaseR-_Damage	OE	1.00806		RNaseR+_Damage	EV	1.24225
												RNaseR+_Damage	EV	0.542041		RNaseR+_Damage	EV	0.489269		RNaseR-_Damage	OE	4.56746		RNaseR+_Damage	EV	0.300043
												RNaseR+_Damage	EV	0.959899		RNaseR+_Damage	EV	1.01556		RNaseR-_Damage	OE	4.2399		RNaseR+_Damage	EV	0.914992
												RNaseR+_Damage	EV	1.49126		RNaseR+_Damage	EV	1.81801		RNaseR-_Damage	OE	0.724427		RNaseR+_Damage	EV	2.17682
												RNaseR+_Damage	EV	0.781976		RNaseR+_Damage	EV	1.66755		RNaseR-_Damage	OE	1.97401		RNaseR+_Damage	EV	0.655321
												RNaseR+_Damage	EV	0.525588		RNaseR+_Damage	EV	0.0709112		RNaseR-_Damage	OE	1.16926		RNaseR+_Damage	EV	1.38336
												RNaseR+_Damage	EV	0.401244		RNaseR+_Damage	EV	1.52389		RNaseR-_Damage	OE	2.24334		RNaseR+_Damage	EV	0.989356
												RNaseR+_Damage	EV	1.21623		RNaseR+_Damage	EV	0.713047		RNaseR-_Damage	OE	2.41265		RNaseR+_Damage	EV	0.828289
												RNaseR+_Damage	EV	1.18239		RNaseR+_Damage	EV	0.533577		RNaseR-_Damage	OE	2.54383		RNaseR+_Damage	EV	0.412441
												RNaseR+_Damage	EV	1.62835		RNaseR+_Damage	EV	0.233771		RNaseR-_Damage	OE	1.40712		RNaseR+_Damage	EV	1.50001
												RNaseR+_Damage	EV	1.70801		RNaseR+_Damage	EV	0.731142		RNaseR-_Damage	OE	0.752156		RNaseR+_Damage	EV	1.31827
												RNaseR+_Damage	EV	0.89394		RNaseR+_Damage	EV	1.36148		RNaseR-_Damage	OE	2.40645		RNaseR+_Damage	EV	1.33456
												RNaseR+_Damage	EV	1.62295		RNaseR+_Damage	EV	1.83189		RNaseR-_Damage	OE	0.550266		RNaseR+_Damage	EV	0.367112
												RNaseR+_Damage	EV	0.966948		RNaseR+_Damage	EV	1.01511		RNaseR+_Damage	EV	2.05227		RNaseR+_Damage	EV	1.04637
												RNaseR+_Damage	EV	0.62422		RNaseR+_Damage	EV	0.881563		RNaseR+_Damage	EV	1.02426		RNaseR+_Damage	EV	0.11783
												RNaseR+_Damage	EV	0.537347		RNaseR+_Damage	EV	0.800107		RNaseR+_Damage	EV	1.3644		RNaseR+_Damage	EV	1.53765
												RNaseR+_Damage	EV	0.790834		RNaseR+_Damage	EV	1.52854		RNaseR+_Damage	EV	2.12765		RNaseR+_Damage	EV	0.925501
												RNaseR+_Damage	EV	1.08132		RNaseR+_Damage	EV	0.246378		RNaseR+_Damage	EV	1.09902		RNaseR+_Damage	EV	0.743578
												RNaseR+_Damage	EV	0.952427		RNaseR+_Damage	EV	1.08512		RNaseR+_Damage	EV	2.28989		RNaseR+_Damage	EV	0.308903
												RNaseR+_Damage	EV	1.06787		RNaseR+_Damage	EV	1.57127		RNaseR+_Damage	EV	1.87161		RNaseR+_Damage	EV	1.78678
												RNaseR+_Damage	EV	1.06689		RNaseR+_Damage	EV	1.59662		RNaseR+_Damage	EV	1.94482		RNaseR+_Damage	EV	0.845881
												RNaseR+_Damage	EV	1.32766		RNaseR+_Damage	EV	1.19037		RNaseR+_Damage	EV	0.9783		RNaseR+_Damage	EV	1.29624
												RNaseR+_Damage	EV	0.828135		RNaseR+_Damage	EV	0.195234		RNaseR+_Damage	EV	1.33361		RNaseR+_Damage	EV	1.45218
												RNaseR+_Damage	EV	1.79329		RNaseR+_Damage	EV	0.410261		RNaseR+_Damage	EV	1.03828		RNaseR+_Damage	EV	1.03039
												RNaseR+_Damage	EV	1.18763		RNaseR+_Damage	EV	0.473642		RNaseR+_Damage	EV	1.24868		RNaseR+_Damage	EV	1.1579
												RNaseR+_Damage	EV	0.362707		RNaseR+_Damage	EV	0.0182478		RNaseR+_Damage	EV	2.03454		RNaseR+_Damage	EV	1.30269
												RNaseR+_Damage	EV	0.826381		RNaseR+_Damage	EV	0.952806		RNaseR+_Damage	EV	0.305816		RNaseR+_Damage	EV	0.816039
												RNaseR+_Damage	EV	1.22717		RNaseR+_Damage	EV	1.69812		RNaseR+_Damage	EV	0.949245		RNaseR+_Damage	EV	0.933345
												RNaseR+_Damage	EV	0.758411		RNaseR+_Damage	EV	0.613965		RNaseR+_Damage	EV	0.551516		RNaseR+_Damage	EV	0.868105
												RNaseR+_Damage	EV	1.14075		RNaseR+_Damage	EV	1.40542		RNaseR+_Damage	EV	1.3591		RNaseR+_Damage	EV	0.399204
												RNaseR+_Damage	EV	1.18596		RNaseR+_Damage	EV	0.799902		RNaseR+_Damage	EV	0.146806		RNaseR+_Damage	EV	1.5866
												RNaseR+_Damage	EV	1.62546		RNaseR+_Damage	EV	0.442993		RNaseR+_Damage	EV	1.15286		RNaseR+_Damage	EV	1.12891
												RNaseR+_Damage	EV	0.636718		RNaseR+_Damage	EV	1.41274		RNaseR+_Damage	EV	2.26243		RNaseR+_Damage	OE	1.00581
												RNaseR+_Damage	EV	0.957747		RNaseR+_Damage	EV	1.33611		RNaseR+_Damage	EV	2.30833		RNaseR+_Damage	OE	0.12226
												RNaseR+_Damage	EV	0.679199		RNaseR+_Damage	EV	0.988213		RNaseR+_Damage	EV	0.0695213		RNaseR+_Damage	OE	0.229877
												RNaseR+_Damage	EV	0.396288		RNaseR+_Damage	EV	0.348163		RNaseR+_Damage	EV	0.435678		RNaseR+_Damage	OE	2.76758
												RNaseR+_Damage	EV	0.0312512		RNaseR+_Damage	EV	0.483488		RNaseR+_Damage	EV	1.26193		RNaseR+_Damage	OE	1.2423
												RNaseR+_Damage	EV	1.06516		RNaseR+_Damage	EV	0.0913581		RNaseR+_Damage	EV	1.10859		RNaseR+_Damage	OE	1.72105
												RNaseR+_Damage	EV	1.2705		RNaseR+_Damage	EV	2.11266		RNaseR+_Damage	EV	1.0004		RNaseR+_Damage	OE	0.766485
												RNaseR+_Damage	EV	1.28951		RNaseR+_Damage	EV	0.829557		RNaseR+_Damage	EV	0.869092		RNaseR+_Damage	OE	1.50002
												RNaseR+_Damage	EV	0.263358		RNaseR+_Damage	EV	0.452204		RNaseR+_Damage	EV	2.0284		RNaseR+_Damage	OE	0.24688
												RNaseR+_Damage	EV	0.395001		RNaseR+_Damage	EV	0.433931		RNaseR+_Damage	EV	0.809633		RNaseR+_Damage	OE	3.43531
												RNaseR+_Damage	EV	0.389197		RNaseR+_Damage	EV	0.657005		RNaseR+_Damage	EV	1.46434		RNaseR+_Damage	OE	1.91901
												RNaseR+_Damage	EV	0.61802		RNaseR+_Damage	EV	0.581609		RNaseR+_Damage	EV	0.557188		RNaseR+_Damage	OE	3.14712
												RNaseR+_Damage	EV	1.05235		RNaseR+_Damage	EV	0.0440524		RNaseR+_Damage	EV	0.135614		RNaseR+_Damage	OE	1.1105
												RNaseR+_Damage	EV	1.26692		RNaseR+_Damage	EV	2.42963		RNaseR+_Damage	EV	0.730291		RNaseR+_Damage	OE	2.56415
												RNaseR+_Damage	EV	0.554118		RNaseR+_Damage	EV	1.47759		RNaseR+_Damage	EV	1.02841		RNaseR+_Damage	OE	4.11108
												RNaseR+_Damage	EV	0.482229		RNaseR+_Damage	EV	0.0399656		RNaseR+_Damage	EV	1.52145		RNaseR+_Damage	OE	3.3383
												RNaseR+_Damage	EV	1.44864		RNaseR+_Damage	EV	1.64206		RNaseR+_Damage	EV	0.271983		RNaseR+_Damage	OE	2.64045
												RNaseR+_Damage	EV	1.27744		RNaseR+_Damage	EV	1.5859		RNaseR+_Damage	EV	0.886584		RNaseR+_Damage	OE	2.72886
												RNaseR+_Damage	EV	0.61185		RNaseR+_Damage	EV	1.29922		RNaseR+_Damage	EV	0.346032		RNaseR+_Damage	OE	1.81063
												RNaseR+_Damage	OE	0.357186		RNaseR+_Damage	EV	1.17905		RNaseR+_Damage	EV	0.665691		RNaseR+_Damage	OE	4.39911
												RNaseR+_Damage	OE	0.516341		RNaseR+_Damage	EV	1.01892		RNaseR+_Damage	EV	0.616088		RNaseR+_Damage	OE	2.03647
												RNaseR+_Damage	OE	0.688899		RNaseR+_Damage	EV	1.3177		RNaseR+_Damage	EV	0.651511		RNaseR+_Damage	OE	1.4732
												RNaseR+_Damage	OE	0.109565		RNaseR+_Damage	EV	0.276982		RNaseR+_Damage	EV	0.848244		RNaseR+_Damage	OE	5.99092
												RNaseR+_Damage	OE	0.404437		RNaseR+_Damage	EV	0.51846		RNaseR+_Damage	EV	1.03967		RNaseR+_Damage	OE	0.854724
												RNaseR+_Damage	OE	0.67443		RNaseR+_Damage	EV	0.296269		RNaseR+_Damage	EV	0.861335		RNaseR+_Damage	OE	1.42058
												RNaseR+_Damage	OE	0.0959917		RNaseR+_Damage	EV	0.823076		RNaseR+_Damage	EV	0.953554		RNaseR+_Damage	OE	2.51971
												RNaseR+_Damage	OE	0.271573		RNaseR+_Damage	EV	1.01999		RNaseR+_Damage	EV	0.461871		RNaseR+_Damage	OE	2.05948
												RNaseR+_Damage	OE	0.129152		RNaseR+_Damage	EV	1.30692		RNaseR+_Damage	EV	1.26485		RNaseR+_Damage	OE	2.02947
												RNaseR+_Damage	OE	0.403583		RNaseR+_Damage	EV	1.26093		RNaseR+_Damage	EV	1.23081		RNaseR+_Damage	OE	0.883973
												RNaseR+_Damage	OE	0.163305		RNaseR+_Damage	EV	1.83846		RNaseR+_Damage	EV	1.49268		RNaseR+_Damage	OE	2.92204
												RNaseR+_Damage	OE	0.0898864		RNaseR+_Damage	EV	1.30393		RNaseR+_Damage	EV	0.500389		RNaseR+_Damage	OE	1.83973
												RNaseR+_Damage	OE	0.127395		RNaseR+_Damage	EV	1.71914		RNaseR+_Damage	EV	1.51728		RNaseR+_Damage	OE	1.10847
												RNaseR+_Damage	OE	0.444228		RNaseR+_Damage	EV	1.61904		RNaseR+_Damage	EV	1.44775		RNaseR+_Damage	OE	3.04678
												RNaseR+_Damage	OE	0.230324		RNaseR+_Damage	EV	0.556827		RNaseR+_Damage	EV	0.312085		RNaseR+_Damage	OE	5.39434
												RNaseR+_Damage	OE	0.219113		RNaseR+_Damage	EV	1.40095		RNaseR+_Damage	EV	1.03304		RNaseR+_Damage	OE	1.26176
												RNaseR+_Damage	OE	0.0669147		RNaseR+_Damage	EV	1.21333		RNaseR+_Damage	EV	1.26894		RNaseR+_Damage	OE	3.89996
												RNaseR+_Damage	OE	0.0802658		RNaseR+_Damage	EV	1.00268		RNaseR+_Damage	EV	0.235138		RNaseR+_Damage	OE	2.83446
												RNaseR+_Damage	OE	0.452024		RNaseR+_Damage	EV	0.358405		RNaseR+_Damage	EV	1.18678		RNaseR+_Damage	OE	4.19032
												RNaseR+_Damage	OE	0.420229		RNaseR+_Damage	EV	1.29805		RNaseR+_Damage	EV	1.0178		RNaseR+_Damage	OE	1.89702
												RNaseR+_Damage	OE	0.301522		RNaseR+_Damage	EV	0.967743		RNaseR+_Damage	EV	1.46242		RNaseR+_Damage	OE	1.48681
												RNaseR+_Damage	OE	0.468295		RNaseR+_Damage	EV	0.704024		RNaseR+_Damage	EV	0.130092		RNaseR+_Damage	OE	2.32546
												RNaseR+_Damage	OE	0.173419		RNaseR+_Damage	EV	1.50881		RNaseR+_Damage	EV	0.254645		RNaseR+_Damage	OE	3.01635
												RNaseR+_Damage	OE	0.194313		RNaseR+_Damage	EV	1.55281		RNaseR+_Damage	EV	0.0120317		RNaseR+_Damage	OE	2.94492
												RNaseR+_Damage	OE	0.627918		RNaseR+_Damage	EV	1.47799		RNaseR+_Damage	EV	0.635339		RNaseR+_Damage	OE	1.20016
												RNaseR+_Damage	OE	0.269522		RNaseR+_Damage	EV	0.717514		RNaseR+_Damage	EV	1.47012		RNaseR+_Damage	OE	2.05604
												RNaseR+_Damage	OE	0.234747		RNaseR+_Damage	OE	0.0913455		RNaseR+_Damage	EV	0.832766		RNaseR+_Damage	OE	1.96232
												RNaseR+_Damage	OE	0.369971		RNaseR+_Damage	OE	0.430266		RNaseR+_Damage	EV	0.767828		RNaseR+_Damage	OE	1.18925
												RNaseR+_Damage	OE	0.527397		RNaseR+_Damage	OE	0.363994		RNaseR+_Damage	EV	0.241715		RNaseR+_Damage	OE	2.8963
												RNaseR+_Damage	OE	0.439463		RNaseR+_Damage	OE	0.635538		RNaseR+_Damage	EV	0.952837		RNaseR+_Damage	OE	0.827081
												RNaseR+_Damage	OE	0.569142		RNaseR+_Damage	OE	0.101615		RNaseR+_Damage	EV	0.0624701		RNaseR+_Damage	OE	1.87575
												RNaseR+_Damage	OE	0.34115		RNaseR+_Damage	OE	0.29329		RNaseR+_Damage	EV	0.551141		RNaseR+_Damage	OE	2.75479
												RNaseR+_Damage	OE	0.19873		RNaseR+_Damage	OE	0.41158		RNaseR+_Damage	EV	1.81144		RNaseR+_Damage	OE	1.96367
												RNaseR+_Damage	OE	0.251472		RNaseR+_Damage	OE	0.684077		RNaseR+_Damage	EV	1.264		RNaseR+_Damage	OE	3.75336
												RNaseR+_Damage	OE	0.542142		RNaseR+_Damage	OE	0.258167		RNaseR+_Damage	EV	0.472194		RNaseR+_Damage	OE	3.3869
												RNaseR+_Damage	OE	0.109466		RNaseR+_Damage	OE	0.395567		RNaseR+_Damage	EV	1.64466		RNaseR+_Damage	OE	2.91068
												RNaseR+_Damage	OE	0.0824674		RNaseR+_Damage	OE	0.0841578		RNaseR+_Damage	EV	0.642114		RNaseR+_Damage	OE	3.16254
												RNaseR+_Damage	OE	0.410325		RNaseR+_Damage	OE	0.49621		RNaseR+_Damage	EV	0.875973		RNaseR+_Damage	OE	0.356715
												RNaseR+_Damage	OE	0.48769		RNaseR+_Damage	OE	0.371016		RNaseR+_Damage	EV	0.49807		RNaseR+_Damage	OE	3.19363
												RNaseR+_Damage	OE	0.108353		RNaseR+_Damage	OE	0.498048		RNaseR+_Damage	EV	0.634294		RNaseR+_Damage	OE	3.29492
												RNaseR+_Damage	OE	0.532253		RNaseR+_Damage	OE	0.189645		RNaseR+_Damage	EV	1.20978		RNaseR+_Damage	OE	2.057
												RNaseR+_Damage	OE	0.332299		RNaseR+_Damage	OE	0.805297		RNaseR+_Damage	OE	0.733022		RNaseR+_Damage	OE	3.59903
												RNaseR+_Damage	OE	0.282313		RNaseR+_Damage	OE	0.269198		RNaseR+_Damage	OE	2.75692		RNaseR+_Damage	OE	1.75883
												RNaseR+_Damage	OE	0.615636		RNaseR+_Damage	OE	0.34585		RNaseR+_Damage	OE	0.0563673		RNaseR+_Damage	OE	2.18814
												RNaseR+_Damage	OE	0.712005		RNaseR+_Damage	OE	0.279228		RNaseR+_Damage	OE	2.38255		RNaseR+_Damage	OE	0.979096
												RNaseR+_Damage	OE	0.0323246		RNaseR+_Damage	OE	0.558848		RNaseR+_Damage	OE	2.29964		RNaseR+_Damage	OE	3.04135
												RNaseR+_Damage	OE	0.590978		RNaseR+_Damage	OE	0.0845568		RNaseR+_Damage	OE	2.12352		RNaseR+_Damage	OE	2.16222
												RNaseR+_Damage	OE	0.165666		RNaseR+_Damage	OE	0.369443		RNaseR+_Damage	OE	3.509		RNaseR+_Damage	OE	1.13896
												RNaseR+_Damage	OE	0.363461		RNaseR+_Damage	OE	0.479033		RNaseR+_Damage	OE	4.86572		RNaseR+_Damage	OE	2.10042
												RNaseR+_Damage	OE	0.453652		RNaseR+_Damage	OE	0.0554879		RNaseR+_Damage	OE	3.51766		RNaseR+_Damage	OE	2.84795
												RNaseR+_Damage	OE	0.363673		RNaseR+_Damage	OE	0.377155		RNaseR+_Damage	OE	1.15486		RNaseR+_Damage	OE	0.187542
												RNaseR+_Damage	OE	0.0493016		RNaseR+_Damage	OE	0.135855		RNaseR+_Damage	OE	5.18511		RNaseR+_Damage	OE	2.43525
												RNaseR+_Damage	OE	0.198182		RNaseR+_Damage	OE	0.729944		RNaseR+_Damage	OE	1.94405
												RNaseR+_Damage	OE	0.727599		RNaseR+_Damage	OE	0.517313		RNaseR+_Damage	OE	0.0733913
												RNaseR+_Damage	OE	0.373923		RNaseR+_Damage	OE	0.196444		RNaseR+_Damage	OE	2.93291
												RNaseR+_Damage	OE	0.112944		RNaseR+_Damage	OE	0.580284		RNaseR+_Damage	OE	4.26466
												RNaseR+_Damage	OE	0.159492		RNaseR+_Damage	OE	0.374224		RNaseR+_Damage	OE	4.03473
												RNaseR+_Damage	OE	0.602857		RNaseR+_Damage	OE	0.145394		RNaseR+_Damage	OE	3.79111
												RNaseR+_Damage	OE	0.418762		RNaseR+_Damage	OE	0.205824		RNaseR+_Damage	OE	1.82472
												RNaseR+_Damage	OE	0.097067		RNaseR+_Damage	OE	0.0633898		RNaseR+_Damage	OE	1.77446
												RNaseR+_Damage	OE	0.330834		RNaseR+_Damage	OE	0.423703		RNaseR+_Damage	OE	3.2822
												RNaseR+_Damage	OE	0.483601		RNaseR+_Damage	OE	0.171004		RNaseR+_Damage	OE	1.87028
												RNaseR+_Damage	OE	0.774922		RNaseR+_Damage	OE	0.26907		RNaseR+_Damage	OE	1.16639
												RNaseR+_Damage	OE	0.101061		RNaseR+_Damage	OE	0.443964		RNaseR+_Damage	OE	3.56017
												RNaseR+_Damage	OE	0.230902		RNaseR+_Damage	OE	0.33476		RNaseR+_Damage	OE	3.2376
												RNaseR+_Damage	OE	0.586956		RNaseR+_Damage	OE	0.562628		RNaseR+_Damage	OE	2.62684
												RNaseR+_Damage	OE	0.210416		RNaseR+_Damage	OE	0.325115		RNaseR+_Damage	OE	4.0158
												RNaseR+_Damage	OE	0.707055		RNaseR+_Damage	OE	0.98846		RNaseR+_Damage	OE	2.44637
												RNaseR+_Damage	OE	0.599152		RNaseR+_Damage	OE	0.0578238		RNaseR+_Damage	OE	2.4191
												RNaseR+_Damage	OE	0.100062		RNaseR+_Damage	OE	0.762343		RNaseR+_Damage	OE	3.24686
												RNaseR+_Damage	OE	0.438912		RNaseR+_Damage	OE	0.163938		RNaseR+_Damage	OE	2.98285
												RNaseR+_Damage	OE	0.0379939		RNaseR+_Damage	OE	0.00616488		RNaseR+_Damage	OE	0.865727
												RNaseR+_Damage	OE	0.0497746		RNaseR+_Damage	OE	0.0455175		RNaseR+_Damage	OE	2.98005
												RNaseR+_Damage	OE	0.347434		RNaseR+_Damage	OE	0.136518		RNaseR+_Damage	OE	2.44618
												RNaseR+_Damage	OE	0.343884		RNaseR+_Damage	OE	0.746358		RNaseR+_Damage	OE	2.94184
												RNaseR+_Damage	OE	0.32075		RNaseR+_Damage	OE	0.613891		RNaseR+_Damage	OE	1.327
												RNaseR+_Damage	OE	0.656345		RNaseR+_Damage	OE	0.713042		RNaseR+_Damage	OE	2.4786
												RNaseR+_Damage	OE	0.405541		RNaseR+_Damage	OE	0.131414		RNaseR+_Damage	OE	3.39575
												RNaseR+_Damage	OE	0.155053		RNaseR+_Damage	OE	0.33541		RNaseR+_Damage	OE	5.1191
												RNaseR+_Damage	OE	0.360156		RNaseR+_Damage	OE	0.6388		RNaseR+_Damage	OE	1.94395
												RNaseR+_Damage	OE	0.196114		RNaseR+_Damage	OE	0.621771		RNaseR+_Damage	OE	3.89662
												RNaseR+_Damage	OE	0.311589		RNaseR+_Damage	OE	0.474794		RNaseR+_Damage	OE	1.04059
												RNaseR+_Damage	OE	0.0321662		RNaseR+_Damage	OE	0.35672		RNaseR+_Damage	OE	1.7173
																RNaseR+_Damage	OE	0.0316768		RNaseR+_Damage	OE	3.85426
																RNaseR+_Damage	OE	0.40123		RNaseR+_Damage	OE	0.497363
																RNaseR+_Damage	OE	0.25784		RNaseR+_Damage	OE	2.81263
																RNaseR+_Damage	OE	0.118019		RNaseR+_Damage	OE	2.20767
																RNaseR+_Damage	OE	0.773223		RNaseR+_Damage	OE	3.23528
																RNaseR+_Damage	OE	0.10425		RNaseR+_Damage	OE	3.01503
																RNaseR+_Damage	OE	0.381607		RNaseR+_Damage	OE	4.77662
																RNaseR+_Damage	OE	0.46184		RNaseR+_Damage	OE	3.10541
																RNaseR+_Damage	OE	0.619017		RNaseR+_Damage	OE	1.07212
																RNaseR+_Damage	OE	0.418154		RNaseR+_Damage	OE	1.98731
																RNaseR+_Damage	OE	0.889848		RNaseR+_Damage	OE	0.157489
																RNaseR+_Damage	OE	0.441015		RNaseR+_Damage	OE	2.51649
																RNaseR+_Damage	OE	0.16679		RNaseR+_Damage	OE	0.128939
																RNaseR+_Damage	OE	0.340378		RNaseR+_Damage	OE	0.105729
																RNaseR+_Damage	OE	0.506807		RNaseR+_Damage	OE	4.52782
																RNaseR+_Damage	OE	0.333136		RNaseR+_Damage	OE	3.37744
																RNaseR+_Damage	OE	0.282199		RNaseR+_Damage	OE	2.3756
																RNaseR+_Damage	OE	0.322465		RNaseR+_Damage	OE	4.35212
																RNaseR+_Damage	OE	0.240186		RNaseR+_Damage	OE	3.15062
																RNaseR+_Damage	OE	0.325356		RNaseR+_Damage	OE	5.36466
																RNaseR+_Damage	OE	0.274772		RNaseR+_Damage	OE	2.42421
																RNaseR+_Damage	OE	0.411966		RNaseR+_Damage	OE	3.96353
																RNaseR+_Damage	OE	0.311158		RNaseR+_Damage	OE	3.04572
																RNaseR+_Damage	OE	0.16563		RNaseR+_Damage	OE	1.45303
																				RNaseR+_Damage	OE	1.26688
																				RNaseR+_Damage	OE	2.46256
																				RNaseR+_Damage	OE	0.825546
																				RNaseR+_Damage	OE	1.93239
																				RNaseR+_Damage	OE	5.49003
																				RNaseR+_Damage	OE	3.28014
																				RNaseR+_Damage	OE	4.81729
																				RNaseR+_Damage	OE	4.53282
																				RNaseR+_Damage	OE	4.04358
																				RNaseR+_Damage	OE	4.42104
																				RNaseR+_Damage	OE	1.03244
																				RNaseR+_Damage	OE	4.25587
																				RNaseR+_Damage	OE	3.32817
																				RNaseR+_Damage	OE	5.13235
																				RNaseR+_Damage	OE	3.19689
																				RNaseR+_Damage	OE	2.52322
																				RNaseR+_Damage	OE	1.09821
																				RNaseR+_Damage	OE	1.94981
																				RNaseR+_Damage	OE	3.66767
																				RNaseR+_Damage	OE	1.48999
																				RNaseR+_Damage	OE	0.676118
																				RNaseR+_Damage	OE	1.33108
																				RNaseR+_Damage	OE	4.11689
																				RNaseR+_Damage	OE	2.6846
																				RNaseR+_Damage	OE	4.32315

## Sheet: Fig. 4g
Fig. 4g
R-loop		Colocalization
	WT	0.0667	0.1875	0.0667
	KO	0.8333	0.7333	0.7692
ciR-loop		Colocalization
	WT	0.0371	0.1624	0.1022
	KO	0.5361	0.6165	0.6321

## Sheet: Fig. 5
Fig. 5
5c			5d						5e			5f
Xpo4+/+	Xpo4+/-		S9.6			γH2A.X			S9.6			TUNEL
78.4	67.2		Xpo4+/+	Xpo4+/-		Xpo4+/+	Xpo4+/-		Xpo4+/+	Xpo4+/-		Xpo4+/+	Xpo4+/-
84.7	76.5		0.585929	1.80004		1.0834	2.21491		0.844877	1.51915		0.992635	8.75244
94	87.5		1.48925	1.88342		1.10097	2.30278		1.02337	2.82237		0.995204	7.23082
90.9	89.6		0.924825	1.96764		0.815626	2.64018		1.11555	3.32731		1.00518	10.782
98.5	70.3			2.09676			1.61434		0.789621	3.434		1.00698	12.5682
79	68.5								1.22657	3.03804			10.3972
95.6	70
100.6	75

## Sheet: Fig. 6
Fig. 6
Fig.6a			Fig. 6b			Fig. 6c			Fig. 6d
Xpo4+/+	Xpo4+/-		Xpo4+/+	Xpo4+/-		Xpo4+/+	Xpo4+/-		Xpo4+/+	Xpo4+/-
1.22529	1.71037		0.775025	1.25593		0.871847	2.31282		2035	1991
0.852271	1.44114		1.07552	1.5869		0.700303	2.07265		2127	1837
0.669891	1.4136		1.01594	1.12824		1.09788	2.63169		2096	1925
1.02035	1.24516		0.793693	1.3119		1.30171	2.50858		2055	1981
1.15136	1.51793		1.10654	1.88593		0.992936	2.22805		1980	2011
1.08083	1.17158		1.23328	1.25446		1.03532	2.49243		2011	1850

## Sheet: Supplementary Fig. 1b
Supplementary Figure 1e
Treatment	gene	mean_ratio	sd_ratio	n
β-gal dsRNA	18S	-1.95761	0.33081	3
DmXPO4 dsRNA	18S	-2.27518	0.329149	3
β-gal dsRNA	Act42A	-5.06115	1.39757	3
DmXPO4 dsRNA	Act42A	-4.23918	0.993616	3
β-gal dsRNA	U6	3.29031	0.155816	3
DmXPO4 dsRNA	U6	3.50479	0.42718	3
β-gal dsRNA	U7	4.1456	0.203627	3
DmXPO4 dsRNA	U7	4.00537	0.347519	3

[truncated: 14 more sheets: Supplementary Figure 1c, Supplementary Figure 1d, Supplementary Figure 1h, Supplementary Figure 1i, Supplementary Figure 1f,g, l, Supplementary Figure 2b-m, Supplementary Figure 3a-f, Supplementary Figure 3g-l, Supplementary Figure 4a-d, Supplementary Figure 4e g&h, Supplementary Fig.5b, Supplementary Fig. 5c&d, Supplementary Fig. 7, Uncropped gels and blots]
