# Supplementary material for: Exportin 4 depletion leads to nuclear accumulation of a subset of circular RNAs
Source: Nat Commun. 2022 Oct 1;13:5769. doi: 10.1038/s41467-022-33356-z (PMC9526749; doi:10.1038/s41467-022-33356-z)
Supplement: Supplementary file 3 — Source Data [file 41467_2022_33356_MOESM3_ESM.zip › Supplementary Table 1.xlsx]

## Sheet: Sheet2
Extended Data Table 1. Oligos and Resources used in this study
circRNA detection primers
Name	Forward primer 5'-3'	Reverse primer 5'-3'
circMAN1A2-q	TCCTAGATGGGCAAAGATGGA	TGCTTCTTCCAAGGCCTTCTC
circADARB1-q	CACCCTCATTCATCCAGCGA	CTCTCCATGCCAGCCTGAAA
circYY1AP1-q	CATCAGACCCTGATTCTGGACC	CTCTTCTGGGCCATCATCTTCC
circBAZ1B-q	TCAGCAAAAACTGAGGAAGTGGA	CCAGCATGGCCTCAATCACTA
circFOXK2-q	AGGAAGCTTCAGGTGGAGAC	TCTCTCTCTTCTCGCTGGACA
circFKBP8-q	ACACACCCCAGGCCC	CTTCTTCCTCAACAGCCCGT
circRBM6-q	TGCTTTGCAGAAGGCAGTTTC	TCCCTTCACTGGCATTTTCCT
circTUBG1-q	CCGTGACTCTCGCCAGG	GTTTCCAGAACTCGAACCCA
circTFAP4-q	GGGAGATGATTGAGCTGCGG	AGTCTCGGGGGTTAGTGGAA
circWwc-q	CAGGGTCTTCATCTAGCACCA	CGCCACTGTTTCCTCGGAT
circNfix-q	TCCAGCCACATCACATTGGAG	TGTAGGAGAAGGCTCGGACG
circSpecc1-q	CAGTTGCAGCTGTCTTGCAC	GTTACTGAGAGCTCCCGTGG
circHipk3-q	GACTTTGGATCGGCCAGTCA	GACCAAGACTTGTGAGGCCA
circDbp80-1-q	AGCCACCCAAGGTCATCATG	AATTGTCCCATTCGCGCAGC
circpan-q	AAACAAGAATGCGGTGTTCAGG	CTCGAAAAACTTCTTTGCACTGCA
circCG2201-q	ACAACCGTCAGCTGGTCAA	ACCCATTTTCTCAGCCACTCTC
circDbp80-2-q	GCCATGCTTAGCCGAGTCAAC	GCTTTGTGTTCACCAGCCCC
circEct4-q	TTCAGCCTCAGTCCTTCGAG	TTTTCGTGACTTTGCGTGGG
circCG42674-q	AACGGGATGCAGTGGACG	CAACGATTCCTGCTGCTTTTTG
circHaspin-q	CGATGTCTATCGAATGATGCGGA	CCGGATGGTCATTTTCAGATCCC
circcirc-kuz-q	GAAAAGGAGCGTAATGCCGA	CGGATGTGCTCGTGATCATA
circmbl-q	CAAACAGTGCAGGTGGCAC	TGATCCTTCAGATGCTGTGGTG
circCaMKI-q	GGGTCCTACACAGAAAAGGACG	CATTTGCCATCGAAATGATTTGCA
circSmr-q	AACAACAACAGGCTTCCAGC	TATCACATGACGACACGCAC
circKCNQ-q	ATCGGTGGCTACGTGGAAC	GCGGCTTTCCTAGGAGTGAC
circCG42663-q	AGAAGCCAAAATGTTCGCGG	ATTTGCGCTCCACGTTGACA
circCG32369-q	GTTGCATGCACCTCAATCTG	GTGCTCTGCTTTTGGCTGTT
circCG33298-q	GCGTCCGACAAGAGGATAAAC	CGAAAAGTTGATTCTAGCACCTGG
circps-q	TCCGATCCGGAAAATGAACAA	GACAGTTCGTGTACGTCGCT
circGlut4EF-q	CAATATCATGTCGCCCCACG	GTTGCCGTAGTCCTGGTGAT
circNipped-B-q	AAAGGTTTGGCTTTCAGGAAGT	TCAAAATGTCGCCTAAGATACTGT
circHil-q	AAAGGCTTACAACAAGGCGC	ATACCCACAGAGGTCTGGTC
circmnb-q	GAGGATACGAATAGCGGCGG	AATTGTCGCCACGCTTTGTT
circap-q	TCATGCTACTCACGTGACGG	CCTTGATGTGCTACAGGTGGT
circpigs-q	GCTGAGCATCAATGCCGAT	GCTTTTGGCTGCAGTGCATC
circzfh1-q	CAGCACGAGCAGCTCCAC	GATCCCGGATTGCTGTGCT
circmld-q	GTGTGGCAAACAGTTTGGCA	ACCATCAAAAACTGGGCCAT
circCG41099-q	CCTCTCCATGCTGCTGTTAGA	ATTCATCACTTTGCACCGCC
circPIP4K-q	GACATTGGAAAGGAAGCTAAGGAC	ATGCTTAACCCTGAAGTGCTTCT
circbwa-q	GCCCATTGTTAACGCCTTTGT	GCGTCCGTACTCCTTGAAGA
circCG40178-q	AGAGAAGTGCCACAACTGGTTT	ATTTGTATGAACTTTTCGGCACCG
circPvf3-q	AGCAGAAGCCAAATTTGTGCC	GTCCTCCTTCTTCTGGCCA
circnolo-q	GCAATGTGTGCAAGCACCA	TGTCGCTAGTACTGCCGGA
circvn-q	GGTGCCCAACCGAATACTTC	TCTTTCCATGCTTGATGATGGC
circtai-q	GCGTGGAGATATGACCTCAACG	GATGTACCTGAGGCCCAATGAT
circn/a-q	GGCCAGTTTCATTGACATCCA	AAGGCCAAGAAGGCCATCT
circSPoCk-q	CGGAGTGCGTGTTAAAATGGT	GCACTGTGGGTCGATGATTC
circATP8B-q	CACATCCACGAGAGACACACTC	ACTGATTGGACCGAGCGGA
circmtd-q	TGTCCGGCAAATCGAGTCC	GCGAGTCCAAGTCGAATGGA
circfoxo-q	CAGGATCAGTGAGCCGAAAGC	GGACCCTCATAAAGCGGTTG
circsxc-q	GCTGTGACTCTTGATCCCAATT	GCAATGCTTTTCCGCGCTTT
circmir-10404-1-q	TATTGGACGTGCCGGTACC	CCTGGAATCGGGAATCGTTA
circtrol-q	CTGAGCCTGAGTCTGAACCA	AATCGTTGATGCCCTGCAG
circPlexA-q	ATTTCCTTTGCGTTGGTGTCATT	CCCAGCATGCCATGTGTTCTA
circlaccase2-q	GCCTCCGAGAATTTGCTACTATCA	ACATGTTGCTGCCAGAAGGAC
circdati-q	GGTGCCAACTGTGCGAAGTT	CGACGCCCGACATCAAATACAAT
circuex-q	ATTCGCAATGGTTCGCCGTG	GCAACGGATTTTCAGCACTTTACT
circKrT95D-q	CAGAGCGCGTTTCTTCCATT	AGCGATAAGGAGGTGGTGTC
circbun-q	AACGCAGCAGCAAATCCAAC	CGTCACACGGTTACGCATAG
circpnt-q	TGGATTATGTGACGTCGGCG	ACCTCGTTGACCTTGCGATT
circpuc-q	CAGCGATACGCCACATCAGA	CGTCACATGCCAGATTCTCC
circFER-q	CTCACCCTGGAGCAGAACTT	TGTAGTTCTCCTCGAAGCGC
circMED26-q	CGCATACCACATTTCCGAGAC	CGGTGCGTAAATATTGCCCTG
circluna-q	ATCTGCACCACCGGCTACTA	GCACTTTCATTCAGATTTGTTACATTCC
circCG11357-q	TCCGGGATCCCAATCTGATG	ACCTCAGACGGTAGCGTTTTC
circena-q	CGCAGACCAACCAGAATAACATC	ACCCACTTCTTCTGGTTGTCA
circCG9171-q	GTATGGCATGCGCAAGGGAT	CAGCGCAACAACCAATTGCG
circRfx-q	AGGTGGCCAATGGCCAG	GCGGTGTTTAGGTTCAATGTTTCG
circmgl-q	ATCAGCAACCTGGAAACCCT	GCATATCCCTCGGAGTTTTTCAC
circMoe-q	TTTGGACTCCAGTACACCGACT	TGTCTTGTCGTACTTATCGAAACGA
circPdk1-q	GGCGAGGGCAGCTATAGC	TGATTACGGCTGCCGCTG
circunc-13-q	AATCACAGCTCGGCAACGATG	GTGATATTCCTTTAGCAGCATGCAG
circconu-q	CAGTACGGGTGCGCACAAA	ATGATGGAGATCTGTATTGCTGTTC
circBsg-q	GAGGTGCTGATTCTGTGCATC	GCGGCGATCTGATGTCGTAA
circEip63E-q	GCACAAGAGTCTGCGAAAAATGA	GTCCACCGCGATGATGATGG
Real-time qPCR primers for linear mRNA
Name	Forward primer 5'-3'	Reverse primer 5'-3'
GAPDH-q	CTACCCCCAATGTGTCCGTC	AGGAGACAACCTGGTCCTCA
U6-q	TGCTCGCTTCGGCAGCACA	GGAACGCTTCACGAATTTGC
mmu_EIF5A-q	TGCCAAGGTCCATCTGGTTG	TTCCGTTTGATGTTGGGGACA
mmu_XPO4-q	CAGCCACTTCAGCAGCGAT	TCAATCTGGGTAGCCTCAGCA
mmu_SMAD3-q	ACGCAGAACGTGAACACCAA	CACAGGCGGCAGTAGATAAC
mmu_EIF4E-q	GGCTTGCCACTGTAATGTCTG	CTCTGGGTTAGCAACCTCCTG
mmu_SF3A1-q	GGAGGTCAGGAACATCGTCG	AGGCATGGTAAGGGTCATTGG
mmu_SRSF1-q	ACATCGACCTGAAGAACCGC	GTAGCCGTCGTAGTCGTAGC
ACTB-q	CCACCATGTACCCAGGCATT	ACTCCTGCTTGCTGATCCAC
MALAT1-q	ACAGGTGAACGAGCCTTTTCT	ACCCCAAGGCCAACATTACAT
U7-q	AAGTGTTACAGCTCTTTTAGAATTT	AGGGGTTTTCCGACCGAAGT
18S-q	CGGCGACGACCCATTCGAAC	GAATCGAACCCTGATTCCCCGTC
hsa_RPA1-q	CAGTGGGTGACTTGTTTCCAG	ATTCGAGACTCGTCGTTGTAGG
Act42A-q	CTCCGTCCACCATGAAGATT	TTCGAGATCCACATCTGCTG
rp49-q	TACAGGCCCAAGATCGTGAAG	GACGCACTCTGTTGTCGATACC
dme_18S-q	GTGCTGAAGCTTATGTAGCCT	TGGGACAAACCAACAGGTACG
dme_U6-q	GTTCTTGCTTCGGCAGAACATATACT	TGTGGAACGCTTCACGATTTTGC
dme_U7-q	GAAATTTGTCTTGGTGGG	AACGGGAACACTCAATG
dme_Sf3a1-q	TCCTCATCATCACCATCCACC	CTGCATCATGGTTGGACGCA
ce-XPO4 KO-q	TCCTCACACTTGGAGGTGAA	CTGGCGAGAATTCGACGAGA
Primers for plasmids
Name	Forward primer 5'-3'	Reverse primer 5'-3'
XPO1-FLAG-plasmid	AAGGATGACGATGACAAGCTTATGCCAGCAATTATGACAATG	GATGAGTTTTTGTTCGGATCCTTAATCACACATTTCTTCTG
XPO2-FLAG-plasmid	AAGGATGACGATGACAAGCTTATGGAACTCAGCGATGCAAATC	GATGAGTTTTTGTTCGGATCCTTAAAGCAGTGTCACACTGGC
XPO3-FLAG-plasmid	AAGGATGACGATGACAAGCTTATGGATGAACAGGCTCTATTAG	GATGAGTTTTTGTTCGGATCCTCAGGGCTTTGCTCTCTGGA
XPO4-FLAG-plasmid	AAGGATGACGATGACAAGCTTAGAGAGACCATGATGGCGG	GATGAGTTTTTGTTCGGATCCCAGCAATTCAGTGCACTTTG
XPO5-FLAG-plasmid	AAGGATGACGATGACAAGCTTATGGCGATGGATCAAGTAAACG	GATGAGTTTTTGTTCGGATCCTCAGGGTTCAAAGATGGTGG
XPO6-FLAG-plasmid	AAGGATGACGATGACAAGCTTTTGGAAAGTCTGATGACAG	GATGAGTTTTTGTTCGGATCCCTAGAGCTTCACAGTGCCAGG
XPO7-FLAG-plasmid	AAGGATGACGATGACAAGCTTATGGCGGATCATGTGCAGAG	GATGAGTTTTTGTTCGGATCCTCAGCTCATCATGTCATTGC
EIF5A-FLAG-plasmid	GACAAGCTTGCGGCCGCGAATATGGCAGATGATTTGGACTTCGAG	AGATGAGTTTTTGTTCGGATCTTATTTTGCCATGGCCTTGATTGC
SMAD3-FLAG-plasmid	AAGCTTGCGGCCGCGAATTCAATGTCGTCCATCCTGCCCTT	GATGAGTTTTTGTTCGGATCCCTAAGACACACTGGAACAGCGG
EIF4E-FLAG-plasmid	AAGCTTGCGGCCGCGAATTCAAAGATGGCGACTGTGGAACC	GATGAGTTTTTGTTCGGATCCTTGCGTGACGCAGTCTCCTG
Ddx39a-FLAG-plasmid	GACAAGCTTGCGGCCGCGAATATGGCAGAACAGGATGTGGAAA	AGATGAGTTTTTGTTCGGATCTTACCGGCTCTGCTCAATGTAT
Ddx39b-FLAG-plasmid	GACAAGCTTGCGGCCGCGAATATGGCAGAGAACGATGTGGAC	AGATGAGTTTTTGTTCGGATCCTACCGTGTCTGCTCAATGTAGG
FLAG-Ranbp16-plasmid	CGGTGGTACCGCTAGCTTAATTAACATGGATATACAACAACTGGAGGTGC	CTGCAATAAACAAGTTGCGGCCGCTTACTGGGGCAAAAGGGCTG
Primers for DNA probes or RNA probe templates
Name	Forward primer 5'-3'	Reverse primer 5'-3'
circSpecc1-FISH-s	TAATACGACTCACTATAGGGTGCAATGAGCTCAGACAAGAAT	GTGGCACAGACCTCTCTCTTG
circSpecc1-FISH-as	TGCAATGAGCTCAGACAAGAAT	TAATACGACTCACTATAGGGGTGGCACAGACCTCTCTCTTG
circHipk3-FISH-s	TAATACGACTCACTATAGGGGACTTTGGATCGGCCAGTCA	GACCAAGACTTGTGAGGCCA
circHipk3-FISH-as	GACTTTGGATCGGCCAGTCA	TAATACGACTCACTATAGGGGACCAAGACTTGTGAGGCCA
circNfix-FISH-s	TAATACGACTCACTATAGGGTCCAGCCACATCACATTGGAG	TGTAGGAGAAGGCTCGGACG
circNfix-FISH-as	TCCAGCCACATCACATTGGAG	TAATACGACTCACTATAGGGTGTAGGAGAAGGCTCGGACG
circWwc-FISH-s	TAATACGACTCACTATAGGGCAGGGTCTTCATCTAGCACCA	CGCCACTGTTTCCTCGGAT
circWwc-FISH-as	CAGGGTCTTCATCTAGCACCA	TAATACGACTCACTATAGGGCGCCACTGTTTCCTCGGAT
circADARB1-FISH-s	TAATACGACTCACTATAGGGTTCATCCAGCGAGCATTGAG	TAAGCAGAACTCCGCGCTT
circADARB1-FISH-as	TTCATCCAGCGAGCATTGAG	TAATACGACTCACTATAGGGTAAGCAGAACTCCGCGCTT
Specc1-intron probe-1	TGCTAGTGATATTTAGCAGCCCA	AGATGATGCTATGGCTGTCACTC
Specc1-intron probe-2	GTGTAGTGATGAAGACCGTCAGG	AGCTCAGAGCTGACATCAGTCA
siRNAs
Name	sense（5'-3'）	antisense（5'-3'）
m-siSmad3	GUCCUCUGUUUGAUAAAAAACAATC	GAUUGUUUUUUAUCAAACAGAGGACAU
m-sieIF4E	GGAGAAUCUUUCGAUGACUACAGTG	CACUGUAGUCAUCGAAAGAUUCUCCAA
m-siSf3a1	CAAGAGAUACUGCAAUUGAAACCTT	AAGGUUUCAAUUGCAGUAUCUCUUGCU
m-siSrsf1	AGAUGAAAUUGGCAGUAUUGACCTT	AAGGUCAAUACUGCCAAUUUCAUCUGU
hcircHIPK3-si	GGUACUACAGGUAUGGCCUCACAAG	CUUGUGAGGCCAUACCUGUAGUACCGA
hcircSPECC1-si	CAAGGGGCCUUUACAACAACUAAAC	GUUUAGUUGUUGUAAAGGCCCCUUGGC
hcircADARB1-si	AAGACGCCUUGCCAGCCAGAGUGGA	UCCACUCUGGCUGGCAAGGCGUCUUGC
mcircHIPK3-si	CUACUACAGGUAUGGCCUCACAAGT	ACUUGUGAGGCCAUACCUGUAGUAGCG
mcircSPECC1-si	CUAGCUAAGGGACUAUUCCAACAAC	GUUGUUGGAAUAGUCCCUUAGCUAGCA
mcircADARB1-si	AGUUGCAUUUGCCACAGGGCUGAAG	CUUCAGCCCUGUGGCAAAUGCAACUGC
Primers for dsRNA templates
Name	Forward primer 5'-3'	Reverse primer 5'-3'	DRSC ID
ebo	TAATACGACTCACTATAGGG GACGGTGGAGGGACTGC	TAATACGACTCACTATAGGG GAGTAGAAGTACTGCTTCCAT	DRSC18787
emb	TAATACGACTCACTATAGGG AGGAGCACGGCAAACTG	TAATACGACTCACTATAGGG CCAATGGCCCAGCACAAC	DRSC03528
Arts	TAATACGACTCACTATAGGG AGTCAGCGCATCCAAGCTAT	TAATACGACTCACTATAGGG GAGAGCCGTAATGAACGAGC	DRSC40004
Tnpo	TAATACGACTCACTATAGGG AAATGACGTGGGAACCACAG	TAATACGACTCACTATAGGG GGCTCGTCCTCTGTCTTCAG	DRSC25104
Kap-α1	TAATACGACTCACTATAGGG TTGCGAAATAGCGCAAATG	TAATACGACTCACTATAGGG AAACACCCGCATCAATTACA	DRSC11356
Fs(2)Ket	TAATACGACTCACTATAGGG CAGTTGCTGGAGACCACTGA	TAATACGACTCACTATAGGG CAGACCCATGACGAGGAAGT	DRSC23439
Cse1	TAATACGACTCACTATAGGG TGGTGATTTCAATGTCATCAAC	TAATACGACTCACTATAGGG CTTGGTGTGCAAACTTGTCT	DRSC03287
CG8219	TAATACGACTCACTATAGGG TTTTGGCTTTCATTGGGAAA	TAATACGACTCACTATAGGG AATCCCACATATCGTCGTCC	DRSC24577
Apl	TAATACGACTCACTATAGGG CCACGAGGAGGGCGAG	TAATACGACTCACTATAGGG GAGCAGCGTCCATGAGC	DRSC10350
αKap4	TAATACGACTCACTATAGGG AACCTCCGTGACTATATCATAA	TAATACGACTCACTATAGGG CCTTTGGAATATATTTCCGTCA	DRSC09823
Ranbp21	TAATACGACTCACTATAGGG CTCTTGGAAGAATGCCTCAA	TAATACGACTCACTATAGGG ACTCGGTGCGCTTATCC	DRSC19447
Pen	TAATACGACTCACTATAGGG GGGTGATTTCAAGGCTCAAA	TAATACGACTCACTATAGGG TGTTTCCATGCATACCTCCA	DRSC39160
Karyβ3	TAATACGACTCACTATAGGG GACTGCCCGAAAAATATATTGA	TAATACGACTCACTATAGGG GTTCGCATCACTGGTCCC	DRSC12355
Ranbp16	TAATACGACTCACTATAGGG ATTCTGAGTTACTGCAGAGTAT	TAATACGACTCACTATAGGG GTGGACTTTGGCAAGTTGAC	DRSC20160
CG13926	TAATACGACTCACTATAGGG TTTTGTGGCCGTGGACG	TAATACGACTCACTATAGGG CAATCTGTGCGATGTGTGAGATC	DRSC08395
Kap-α3	TAATACGACTCACTATAGGG GGCCCTGGGCAACATCA	TAATACGACTCACTATAGGG CGCCTCCTTTCGGATCTT	DRSC16976
Sf3a1	AGTCGGACGACGAGGG	TATCCGTACGACGCTCAG	DRSC15166
Primers for sgRNA plasmid coustruction
Name	Forward primer 5'-3'	Reverse primer 5'-3'
Y69A2AR.16-KO-sg-1	GAAAGATTTCCTCACACTTGGGTTTAAGAGCTATGCTGGAAAC	CCAAGTGTGAGGAAATCTTTCAAACATTTAGATTTGCAATTC
Y69A2AR.16-KO-sg-2	GAGTTTTCACCTCCAAGTGTGGTTTAAGAGCTATGCTGGAAAC	CACACTTGGAGGTGAAAACTCAAACATTTAGATTTGCAATTC
Y69A2AR.16-KO-sg-3	GATGGAAGTTAATCCAGAACCGTTTAAGAGCTATGCTGGAAAC	GGTTCTGGATTAACTTCCATCAAACATTTAGATTTGCAATTC
Y69A2AR.16-KO-sg-4	GCACCTTCCACGTCGATTTCCGTTTAAGAGCTATGCTGGAAAC	GGAAATCGACGTGGAAGGTGCAAACATTTAGATTTGCAATTC
Genotyping primers
Name	Forward primer 5'-3'	Reverse primer 5'-3'
3T3-XPO4-KO	GCTCACGCTTGTCTCCTTCC	CCACCACCACCTCCACTTCA
mouse-WT-XPO4	ATTGGTCTTGTTGCCCGCGGTAAG	CAGGCCAGGCTAAGCTATACCACAAG
mouse-Mut-XPO4	ATTGGTCTTGTTGCCCGCGGTAAG	ACCACACACCTTTAGAGTCCCAGTT
JC-Y69A2AR.16-KO	TGCAGGCTCTATTCATTGATATTCT	GAATTGTTCCATTCGGCTGC
Reagents or Resources	Source	Identifier
Antibodies
Anti-XPO4 (for Western blot)	Abcam	Cat# ab133237; RRID:AB_11155140
Anti-XPO4 (for IF and IP)	Santa Cruz	Cat# sc-13423; RRID:AB_2215474
Anti-XPO1 (for RNA-IP)	Santa Cruz	Cat# sc-74454; RRID:AB_1122704
Anti-XPO2 (for RNA-IP)	Santa Cruz	Cat# sc-271537; RRID:AB_1122704
Anti-XPO3 (for RNA-IP)	Santa Cruz	Cat# sc-514591; RRID:AB_10649959
Anti-XPO5 (for RNA-IP)	CST	Cat #12565
Anti-XPO6 (for RNA-IP)	Proteintech	Cat# 11408-1-AP; RRID:AB_2241610
Anti-XPO7 (for RNA-IP)	Santa Cruz	Cat# sc-390025
Anti-β-Actin	Transgene	Cat# HC201, RRID:AB_2860007
Anti-FLAG (used for mammalian cells)	Sigma	Cat# F1804; RRID: AB_262044
Anti-FLAG (used for Drosophila S2 cells)	Beyotime	Cat# AF519; RRID:AB_2895204
S9.6 antibody (for IF)	Kerafast	Cat# ENH001; RRID:AB_2687463
S9.6 antibody (for DRIP)	ATCC	Cat# HB-8730; RRID: CVCL_G144
Anti-γH2AX (used for mammalian cells)	CST	Cat# 9718; RRID:AB_2118009
Anti-NeuN	EMD millipore	Cat# MAB377; RRID:AB_2298772
Anti-rabbit-IgG-HRP	SAB	Cat# L3012, RRID:AB_895483
Anti-mouse-IgG-HRP	SAB	Cat# L3032, RRID:AB_895481
Anti-rabbit-IgG H&L (Alexa Fluor® 488)	Abcam	Cat# ab150077, RRID:AB_2630356
Anti-mouse-IgG H&L (Alexa Fluor® 647)	Abcam	Cat# ab150075, RRID:AB_2752244
Anti-α-Tubulin	Sigma	Cat# T6074;RRID:AB_477582
Anti-HDAC1	Abcam	Cat# ab1767; RRID:AB_302607
Anti-γH2AX (used for Drosophila S2 cells to detect Drosophila γH2Av)	Beyotime	Cat# AF5836
Bacterial and virus strains
DH5α	Weidi	Cat# DL1001
Chemicals, peptides, and recombinant proteins
RNase R	Epicenter	Cat# MRNA092
Dynabeads Protein G	Invitrogen	Cat# 10004D
Lipofectamine 2000 Reagent	Invitrogen	Cat# 11668019
RNase H	Invitrogen	Cat# AM2292
RNase Inhibitor	ABclonal	Cat# RK21401
TRIzol	Invitrogen	Cat# 15596026
Fluoroshield with DAPI	Sigma	Cat# F6057
DMEM	Gibco	Cat# 11965
FBS	Clark bioscience	Cat# FB15015
TWEEN 20	Solarbio	Cat# T8220
Triton X-100	Solarbio	Cat# T8200
Agarose	Biowest	Cat# 111860
PIC	Transgene	Cat# DI111-01
PPIC	Transgene	Cat# DI201-01
Proteinase K	Transgene	Cat# GE201-01
Bovine Serum Albumin	Biosharp	Cat# BS114
DNase I	Thermo Fisher	Cat# AM2222
RNase A	Transgene	Cat# GE101-01
Critical commercial assays
E.Z.N.A.® Endo-Free Plasmid Mini Kit II	OMEGA Bio-tek	Cat# D6950-01
Gel Extraction Kit D2500	OMEGA Bio-tek	Cat# D2500-02
ABScript II cDNA First-Strand Synthesis Kit	ABclonal	Cat# RK20400
GoTaq SYBR Green qPCR Master Mix	Promega	Cat# A6001
TruSeq Ribo Profile Library Prep Kit	Illumina	Cat# ASLPA1212
Accel-NGS® 1S Plus DNA Library Kit	Swift Biosciences	Cat# SN5X296
Ligation of a DNA or RNA oligo to single stranded RNA using T4 RNA Ligase 1	NEB	Cat# M0204L
TranscriptAid T7 High Yield Transcription Kit	Thermo Fisher	Cat# K0441
Ulysis™ Alexa Fluor™ 488 Nucleic Acid Labeling Kit	Thermo Fisher	Cat# U21650
Ulysis™ Alexa Fluor™ 546 Nucleic Acid Labeling Kit	Thermo Fisher	Cat# U21652
2xTaq MasterMix（Dye）	Cwbio	Cat# CW0682
PrimeSTAR® Max DNA Polymerase	Takara	Cat# R045Q
ClonExpress II One Step Cloning Kit	Vazyme	Cat# C112-01
Experimental models: Cell lines
Mouse: NIH/3T3	ATCC	Cat# CRL-1658
Human: HEK293T	ATCC	Cat# ACS-4500
Drosophila:S2	ATCC	Cat# CRL-1963
Experimental models: Organisms/strains
C. elegans: Y69A2AR.16 (ceXPO4) KO	This Paper	N/A
C. elegans: N2 wildtype	CDC	N/A
Mouse: Xpo4+/- (C57BL6 background)	This Paper	N/A
Oligonucleotides
circRNA detection primers, see Table S1	General Biosystems	N/A
Real-time qPCR primers for linear mRNA, see Table S1	General Biosystems	N/A
Primers for plasmids, see Table S1	General Biosystems	N/A
Primers for DNA probes or RNA probe templates, see Table S1	General Biosystems	N/A
Genotyping primers, see Table S1	General Biosystems	N/A
Primers for dsRNA templates, see Table S1	Sangon Biotech	N/A
Primers for sgRNAs plasmid construction, see Table S1	General Biosystems	N/A
Recombinant DNA
pXPO1-3xFLAG	This Paper	N/A
pXPO2-3xFLAG	This Paper	N/A
pXPO3-3xFLAG	This Paper	N/A
pXPO4-3xFLAG	This Paper	N/A
pXPO5-3xFLAG	This Paper	N/A
pXPO6-3xFLAG	This Paper	N/A
pXPO7-3xFLAG	This Paper	N/A
pDdx39a-3xFLAG	This Paper	N/A
pDdx39b-3xFLAG	This Paper	N/A
pEIF5A-3xFLAG	This Paper	N/A
pSg-Xpo4	This Paper	N/A
pSg-Y69A2AR.16	This Paper	N/A
Software and algorithms
GraphPad Prism7	GraphPad Software	http://www.graphpad.com/scientificsoftware/prism/
Bowties2 v 2.4.1	Langmead and Salzberg, 2012	http://bowtie-bio.sourceforge.net/bowtie2/index.shtml
Samtools v 1.10	Li et al., 2009	http://samtools.sourceforge.net/
HISAT2 v 2.0.5	Kim et al., 2015	https://github.com/Weeks-UNC/shapemapper2
featureCounts v 2.0.0	Liao et al.,2014	http://subread.sourceforge.net
find_circ v 1.2	Memczak et al.,2013	https://github.com/marvin-jens/find_circ
R software v 4.0.2	https://www.r-project.org	https://www.r-project.org
macs2 v 2.2.7.1	Zhang et al., 2008	https://pypi.org/project/MACS2/
bedtools v 2.30.0	Quinlan and Hall, 2010	https://bedtools.readthedocs.io/en/latest/
Fiji (ImageJ) analysis software	Fiji project	https://fiji.sc/
IGV v 2.8.10	Robinson et al.,2011	https://igv.org
deeptools v 3.5.1	Ramirez et al., 2016	https://deeptools.readthedocs.io/en/develop/
